# Supplementary material for: The Utility of Genomic and Transcriptomic Data in the Construction of Proxy Protein Sequence Databases for Unsequenced Tree Nuts
Source: Biology (Basel). 2020 May 19;9(5):104. doi: 10.3390/biology9050104 (PMC7284556; doi:10.3390/biology9050104)
Supplement: Supplementary file 1 [file biology-09-00104-s001.zip]

Archive with 27 entries (24 files):
- Supplementary_Files_Pirone-Davies_final/
- Supplementary_Files_Pirone-Davies_final/.DS_Store
- __MACOSX/
- __MACOSX/Supplementary_Files_Pirone-Davies_final/
- __MACOSX/Supplementary_Files_Pirone-Davies_final/._.DS_Store
- Supplementary_Files_Pirone-Davies_final/Data_S1.fasta
- __MACOSX/Supplementary_Files_Pirone-Davies_final/._Data_S1.fasta
- Supplementary_Files_Pirone-Davies_final/TableS6.xlsx
- __MACOSX/Supplementary_Files_Pirone-Davies_final/._TableS6.xlsx
- Supplementary_Files_Pirone-Davies_final/TableS1.xlsx
- __MACOSX/Supplementary_Files_Pirone-Davies_final/._TableS1.xlsx
- Supplementary_Files_Pirone-Davies_final/TableS3.xlsx
- __MACOSX/Supplementary_Files_Pirone-Davies_final/._TableS3.xlsx
- Supplementary_Files_Pirone-Davies_final/TableS2.xlsx
- __MACOSX/Supplementary_Files_Pirone-Davies_final/._TableS2.xlsx
- Supplementary_Files_Pirone-Davies_final/~$TableS5.xlsx
- __MACOSX/Supplementary_Files_Pirone-Davies_final/._~$TableS5.xlsx
- Supplementary_Files_Pirone-Davies_final/FigureS2.pdf
- __MACOSX/Supplementary_Files_Pirone-Davies_final/._FigureS2.pdf
- Supplementary_Files_Pirone-Davies_final/TableS5.xlsx
- __MACOSX/Supplementary_Files_Pirone-Davies_final/._TableS5.xlsx
- Supplementary_Files_Pirone-Davies_final/FigureS3.pdf
- __MACOSX/Supplementary_Files_Pirone-Davies_final/._FigureS3.pdf
- Supplementary_Files_Pirone-Davies_final/FigureS1.pdf
- __MACOSX/Supplementary_Files_Pirone-Davies_final/._FigureS1.pdf
- Supplementary_Files_Pirone-Davies_final/TableS4.xlsx
- __MACOSX/Supplementary_Files_Pirone-Davies_final/._TableS4.xlsx
