# Supplementary material for: The Utility of Genomic and Transcriptomic Data in the Construction of Proxy Protein Sequence Databases for Unsequenced Tree Nuts
Source: Biology (Basel). 2020 May 19;9(5):104. doi: 10.3390/biology9050104 (PMC7284556; doi:10.3390/biology9050104)
Supplement: Supplementary file 1 [file biology-09-00104-s001.zip › Supplementary_Files_Pirone-Davies_final/TableS6.xlsx]

## Sheet: TableS6
Supplementary Table 6. A list of all high-abundance peptides (at least 100 spectral counts) identified in at least one transcriptome assembly. Spectral counts listed for each of the 4 transcriptome assembly replicates for each set of read processing conditions.
	Number of Spectral Counts
	NCBI Proteome	Strict Trimming																Relaxed Trimming
		Rcorrector																Rcorrector
		100				10000				100				10000				100				10000				100				10000
Peptide Sequence		1	2	3	4	1	2	3	4	1	2	3	4	1	2	3	4	1	2	3	4	1	2	3	4	1	2	3	4	1	2	3	4
GDIFVIPAGHPIAITASQNENLR	102	102	102	102	102	102	102	102	102	102	102	102	102	102	0	102	0	102	102	102	102	102	102	102	102	102	102	102	102	102	102	102	102
SPMAGYTSVIR	103	103	103	103	103	103	103	103	103	103	103	103	103	103	103	103	103	103	103	103	103	103	103	103	103	103	103	103	103	0	0	103	103
ALPEDVLINAYR	104	104	104	104	104	104	104	104	104	104	104	104	0	0	103	104	103	105	105	104	105	104	104	104	104	104	104	104	104	104	103	104	0
SFLLAGGEPR	107	107	107	107	107	107	0	107	107	106	106	106	106	105	105	105	105	107	107	107	107	107	107	107	107	107	107	107	106	105	105	105	105
LDALEPTNR	111	111	111	111	111	111	111	111	111	111	111	111	111	111	111	111	111	111	111	111	111	111	111	111	111	111	0	111	111	111	111	111	111
AMPIDVLTNSFQMSPR	118	118	118	118	118	118	118	118	118	118	118	118	118	118	118	118	118	118	118	118	118	118	118	118	118	118	118	118	118	0	0	0	118
GIIVTVEDELR	121	123	123	123	123	123	121	123	123	121	121	121	121	120	0	121	120	123	123	123	124	123	123	123	123	121	121	122	121	120	0	0	121
VESEAGLSEYWNR	122	122	122	122	122	122	122	122	122	122	122	122	122	122	122	122	122	122	122	122	122	122	122	122	122	122	122	122	122	122	0	122	122
QLQEMDVLVNYAEIK	123	123	123	123	123	123	123	123	123	123	123	123	123	123	0	123	123	123	123	123	123	123	123	123	123	123	123	123	123	123	0	123	123
AFSWEVLEAALK	124	124	124	124	124	124	124	124	124	124	124	124	124	124	124	124	124	124	124	124	124	124	124	124	124	124	124	124	124	124	124	124	124
AEVQVVDNFGQTVFDDELR	125	125	125	125	125	125	125	125	0	125	125	125	125	125	125	125	125	125	125	0	125	125	125	125	0	0	125	0	125	125	125	0	125
YLDMSAEK	130	128	128	127	129	126	126	126	127	126	126	127	127	125	125	125	125	129	128	127	129	126	126	126	128	127	126	127	126	0	0	126	125
NQDQEFFFPGPSR	131	131	131	131	131	131	131	131	131	131	131	131	131	0	131	0	131	131	131	131	131	131	131	131	131	131	131	131	131	131	0	0	0
GITGVLFPGCPETFEESQR	139	139	139	139	139	139	139	139	139	139	139	139	139	139	139	139	139	139	139	139	139	139	139	139	139	139	0	139	139	0	139	139	139
EEENPYVFEDEDFETR	161	161	161	161	161	161	161	161	161	161	161	161	161	161	161	161	161	161	161	161	161	161	161	161	161	161	161	161	161	161	161	161	161
EEGYEEEELGGEREEENPYVFEDEDFETR	225	237	233	235	235	235	233	235	236	235	235	234	235	0	0	0	234	235	237	235	235	234	236	235	235	235	236	235	237	0	0	0	0
GLHGAAIPGCPETFQSESSSQFR	279	279	279	279	279	279	279	279	279	279	279	279	279	278	278	278	0	279	279	279	279	279	279	279	279	279	279	279	279	278	279	278	0
SSQMGQLQGGGDQQR	382	382	382	382	382	382	382	382	382	382	382	382	382	0	382	382	382	382	382	382	382	382	382	382	382	382	382	382	382	382	382	0	382
QCCQQLSQMDEQCQCEGLR	416	414	414	414	414	414	0	0	414	415	414	415	414	0	0	0	0	414	414	414	0	0	414	414	0	414	414	414	414	0	0	0	0
MMRPDEDEQEGQR	605	606	606	604	603	605	607	606	607	605	605	605	605	605	605	605	605	605	606	607	606	605	606	606	607	606	605	606	605	604	0	0	604
IEAEAGVIESWDPNNQQFQCAGVAVVR	1266	1289	1289	1287	1289	1287	1286	1284	1287	1277	1277	1275	1278	1265	1269	1272	1273	1291	1287	1289	1288	1286	1287	1287	1287	1279	1276	1280	1278	1273	1275	1275	1273
DLPNECGISSQR	1901	1901	1901	1902	1902	1895	0	0	1895	1885	1885	1886	1889	0	0	0	1885	1897	1903	1905	1905	1893	1896	1896	0	1892	1885	1896	1891	0	0	0	0
GEEMEEMVQSAR	2189	2189	2189	2189	2189	2190	0	0	2189	2189	2189	2189	2189	0	0	0	2189	2189	2189	2189	2189	2189	2189	2189	0	2189	2190	2189	2189	0	2189	0	2189
TELWEESEDEFQCAGVAAIR	2270	2270	2270	2270	2270	2270	2270	2270	2270	2270	2270	2270	2270	2270	2270	2270	2270	2270	2270	2270	2270	2270	2270	2270	2270	2270	2270	2270	2270	0	2270	2270	2270
