# Supplementary material for: The Utility of Genomic and Transcriptomic Data in the Construction of Proxy Protein Sequence Databases for Unsequenced Tree Nuts
Source: Biology (Basel). 2020 May 19;9(5):104. doi: 10.3390/biology9050104 (PMC7284556; doi:10.3390/biology9050104)
Supplement: Supplementary file 1 [file biology-09-00104-s001.zip › Supplementary_Files_Pirone-Davies_final/TableS1.xlsx]

## Sheet: SUP.TAB.1
Supplementary Table 1. A list of all peptides identified in NCBI, Maker, and Braker databases
Peptide	NCBI PepHits	Braker PepHits	Maker PepHits	Most Parsimonious Protein(s)	Annotation (based on NCBI Proteome)
NLLSVAYK	0	0	2	maker_WALNUT_00001377-RA,maker_WALNUT_00015420-RA,maker_WALNUT_00007858-RA	PREDICTED: 14-3-3-like protein A [Juglans regia],PREDICTED: 14-3-3-like protein A [Juglans regia],PREDICTED: 14-3-3-like protein B [Juglans regia]
IALPENIQFEK	0	0	2	maker_WALNUT_00026398-RA	PREDICTED: small heat shock protein, chloroplastic-like [Juglans regia]
TMQQMMETMDR	0	0	2	maker_WALNUT_00026398-RA	PREDICTED: small heat shock protein, chloroplastic-like [Juglans regia]
GGGIGGGGGAGGGFGGGK	0	0	4	maker_WALNUT_00027121-RA	PREDICTED: glycine-rich cell wall structural protein-like [Juglans regia]
GGGVGGGGGAGGGIGGGK	0	0	8	maker_WALNUT_00027121-RA	PREDICTED: glycine-rich cell wall structural protein-like [Juglans regia]
RQQQQQGLRGEEMEEMVQSAR	0	2	2	maker_WALNUT_00001993-RA	PREDICTED: 2S sulfur-rich seed storage protein 2 [Juglans regia]
FYNAQTR	0	2	2	maker_WALNUT_00022239-RA	PREDICTED: uncharacterized protein LOC108981433 isoform X2 [Juglans regia]
QCQEHCR	0	2	2	WALNUT_braker_g11055.t1	PREDICTED: vicilin-like antimicrobial peptides 2-3 isoform X2 [Juglans regia]
LTGMAFR	0	2	2	WALNUT_braker_g59106.t1,WALNUT_braker_g5977.t1	PREDICTED: glyceraldehyde-3-phosphate dehydrogenase 2, cytosolic-like [Juglans regia],PREDICTED: glyceraldehyde-3-phosphate dehydrogenase, cytosolic-like [Juglans regia]
IGYGEQSPKPTGPDDDSPTTK	0	3	3	maker_WALNUT_00004350-RA	PREDICTED: low-temperature-induced 65 kDa protein-like isoform X1 [Juglans regia]
NIIDPLIR	0	4	4	maker_WALNUT_00022239-RA	PREDICTED: uncharacterized protein LOC108981433 isoform X1 [Juglans regia]
VLEQLPVGLDKEDIALALSPAR	0	5	5	maker_WALNUT_00008073-RA	PREDICTED: 22.0 kDa class IV heat shock protein-like [Juglans regia]
LPGDSEPMNQR	0	6	6	maker_WALNUT_00004350-RA	PREDICTED: low-temperature-induced 65 kDa protein-like isoform X1 [Juglans regia]
TSTEEVSPATSTIFDK	0	8	8	maker_WALNUT_00004350-RA	PREDICTED: low-temperature-induced 65 kDa protein-like isoform X1 [Juglans regia]
IEVDER	0	8	8	maker_WALNUT_00008073-RA	PREDICTED: 22.0 kDa class IV heat shock protein-like [Juglans regia]
LPENVDLDSVK	0	11	11	maker_WALNUT_00008073-RA	PREDICTED: 22.0 kDa class IV heat shock protein-like [Juglans regia]
VVSIAAEEDEPAK	0	13	13	maker_WALNUT_00008073-RA	PREDICTED: 22.0 kDa class IV heat shock protein-like [Juglans regia]
NQVAMNPQNTVFDAK	2	0	0	XP_018808096.1	PREDICTED: heat shock 70 kDa protein [Juglans regia]
DNNLLGK	2	0	0	XP_018808096.1,XP_018828366.1,XP_018831340.1,XP_018823263.1	PREDICTED: heat shock 70 kDa protein [Juglans regia],PREDICTED: heat shock 70 kDa protein-like [Juglans regia],PREDICTED: heat shock cognate 70 kDa protein 2-like [Juglans regia],PREDICTED: probable mediator of RNA polymerase II transcription subunit 37c [Juglans regia]
CMEPVEK	2	0	0	XP_018808096.1,XP_018831340.1,XP_018823263.1	PREDICTED: heat shock 70 kDa protein [Juglans regia],PREDICTED: heat shock cognate 70 kDa protein 2-like [Juglans regia],PREDICTED: probable mediator of RNA polymerase II transcription subunit 37c [Juglans regia]
VAPEVIAK	2	0	0	XP_018812677.1	PREDICTED: fructose-bisphosphate aldolase 6, cytosolic-like [Juglans regia]
DDQVLVK	2	0	0	XP_018823047.1	PREDICTED: 2-methylene-furan-3-one reductase-like [Juglans regia]
QFSAEEISSMVLTK	2	0	0	XP_018823263.1	PREDICTED: probable mediator of RNA polymerase II transcription subunit 37c [Juglans regia]
YSDHSVQNDMK	2	0	0	XP_018828366.1	PREDICTED: heat shock 70 kDa protein-like [Juglans regia]
NQVAMNPENTVYDAK	2	0	0	XP_018828366.1	PREDICTED: heat shock 70 kDa protein-like [Juglans regia]
TTPSYVGFTDTER	2	0	0	XP_018831340.1	PREDICTED: heat shock cognate 70 kDa protein 2-like [Juglans regia]
FEELNNDLFR	2	0	0	XP_018835203.1	PREDICTED: luminal-binding protein [Juglans regia]
NQIDEIVLVGGSTR	2	0	0	XP_018835203.1	PREDICTED: luminal-binding protein [Juglans regia]
VEIESLFDGVDFSEPLTR	2	0	0	XP_018835203.1	PREDICTED: luminal-binding protein [Juglans regia]
TAADDTASTSEK	2	0	2	maker_WALNUT_00002401-RA	PREDICTED: seed biotin-containing protein SBP65-like [Juglans regia]
AVLIGCNYPGTK	2	0	2	maker_WALNUT_00020315-RA	PREDICTED: metacaspase-4-like, partial [Juglans regia]
ALGPNPVK	2	0	2	maker_WALNUT_00026433-RA	PREDICTED: putative 4-hydroxy-4-methyl-2-oxoglutarate aldolase 3 [Juglans regia]
IMEGGYAR	2	0	2	maker_WALNUT_00030836-RA	PREDICTED: arginase 1, mitochondrial, partial [Juglans regia]
FGVEQFEMR	2	0	2	maker_WALNUT_00030836-RA	PREDICTED: arginase 1, mitochondrial, partial [Juglans regia]
ASETINEAK	2	0	3	maker_WALNUT_00005242-RA	PREDICTED: late embryogenesis abundant protein D-29-like isoform X1 [Juglans regia]
MGVEVYHHLK	2	0	3	maker_WALNUT_00031405-RA	PREDICTED: enolase-like, partial [Juglans regia]
AMATTPADVK	2	2	0	WALNUT_braker_g11210.t1	PREDICTED: 17.3 kDa class II heat shock protein-like [Juglans regia]
NQAAVNPER	2	2	0	XP_018835203.1	PREDICTED: luminal-binding protein [Juglans regia]
LEFDDSHLTYAEETYQR	2	2	2	maker_WALNUT_00000352-RA	PREDICTED: alpha-L-fucosidase 2-like isoform X1 [Juglans regia]
SLGGNPTQAQLK	2	2	2	maker_WALNUT_00000428-RA	PREDICTED: probable calcium-binding protein CML13 [Juglans regia]
AMELDDEDISYIMNR	2	2	2	maker_WALNUT_00000443-RA	PREDICTED: hsp70-Hsp90 organizing protein 3-like [Juglans regia]
SELLASIEK	2	2	2	maker_WALNUT_00000545-RA	PREDICTED: malate dehydrogenase, mitochondrial [Juglans regia]
GTNEAMFVIEAYR	2	2	2	maker_WALNUT_00000629-RA	PREDICTED: stem-specific protein TSJT1-like [Juglans regia]
YAEDVSSAVIFGR	2	2	2	maker_WALNUT_00001825-RA	PREDICTED: leucine aminopeptidase 1-like [Juglans regia]
EIVPGMIVTGMEVAEIDGSPR	2	2	2	maker_WALNUT_00001995-RA	PREDICTED: thiamine thiazole synthase, chloroplastic-like [Juglans regia]
GVEDLADAVK	2	2	2	maker_WALNUT_00002745-RA	PREDICTED: chaperonin CPN60-2, mitochondrial-like [Juglans regia]
VFDLRPEQYVLK	2	2	2	maker_WALNUT_00002908-RA	PREDICTED: aspartic proteinase-like isoform X2 [Juglans regia]
EQGMASQTADK	2	2	2	maker_WALNUT_00002922-RA	PREDICTED: uncharacterized protein LOC108983399 [Juglans regia]
EGDTVLLPEYGGTQVNLGDK	2	2	2	maker_WALNUT_00003163-RA	PREDICTED: 10 kDa chaperonin-like [Juglans regia]
YVDAVLTIPK	2	2	2	maker_WALNUT_00003685-RA	PREDICTED: alpha-1,4-glucan-protein synthase [UDP-forming] 2-like [Juglans regia]
AEEDGFACVEFIAGK	2	2	2	maker_WALNUT_00003708-RA	PREDICTED: dihydrolipoyl dehydrogenase 1, mitochondrial-like [Juglans regia]
TSLLGER	2	2	2	maker_WALNUT_00004350-RA	PREDICTED: low-temperature-induced 65 kDa protein-like isoform X1 [Juglans regia]
VTESEEVAR	2	2	2	maker_WALNUT_00004350-RA	PREDICTED: low-temperature-induced 65 kDa protein-like isoform X1 [Juglans regia]
QEEAEWEEEEARREEER	2	2	2	maker_WALNUT_00005069-RA	PREDICTED: vicilin-like seed storage protein At2g18540 [Juglans regia]
RLQSENDHR	2	2	2	maker_WALNUT_00005586-RA	PREDICTED: legumin A-like [Juglans regia]
APGFGENR	2	2	2	maker_WALNUT_00005906-RA,maker_WALNUT_00002745-RA	PREDICTED: chaperonin CPN60-2, mitochondrial [Juglans regia],PREDICTED: chaperonin CPN60-2, mitochondrial-like [Juglans regia]
NVVIEQSWGAPK	2	2	2	maker_WALNUT_00005906-RA,maker_WALNUT_00002745-RA	PREDICTED: chaperonin CPN60-2, mitochondrial [Juglans regia],PREDICTED: chaperonin CPN60-2, mitochondrial-like [Juglans regia]
LLQTSTSTEK	2	2	2	maker_WALNUT_00006207-RA	PREDICTED: proteasome subunit alpha type-4 [Juglans regia]
TTIFSPEGR	2	2	2	maker_WALNUT_00006207-RA	PREDICTED: proteasome subunit alpha type-4 [Juglans regia]
EEEKKPEVKPVQISG	2	2	2	maker_WALNUT_00006257-RA	PREDICTED: 17.8 kDa class I heat shock protein-like [Juglans regia]
GDTTSIVK	2	2	2	maker_WALNUT_00006364-RA	PREDICTED: superoxide dismutase [Mn], mitochondrial-like [Juglans regia]
VLNQALK	2	2	2	maker_WALNUT_00006753-RA	PREDICTED: chaperone protein ClpB1 [Juglans regia]
VTEMSLSANQER	2	2	2	maker_WALNUT_00007983-RA	PREDICTED: alpha-mannosidase At3g26720-like [Juglans regia]
GNAYAQIAIGTDDVYR	2	2	2	maker_WALNUT_00008224-RA	PREDICTED: probable lactoylglutathione lyase, chloroplastic [Juglans regia]
VCENIPIVLCGNK	2	2	2	maker_WALNUT_00008300-RA	PREDICTED: GTP-binding nuclear protein Ran-3-like [Juglans regia]
ADLVAYGR	2	2	2	maker_WALNUT_00008352-RA	PREDICTED: 12-oxophytodienoate reductase 2-like [Juglans regia]
HIIGEDDQFIGK	2	2	2	maker_WALNUT_00008851-RA	PREDICTED: triosephosphate isomerase, chloroplastic [Juglans regia]
AASVLSVHDPPVILAK	2	2	2	maker_WALNUT_00009195-RA	PREDICTED: protein disulfide-isomerase-like [Juglans regia]
VQPDFLVVGSR	2	2	2	maker_WALNUT_00010724-RA	PREDICTED: universal stress protein A-like protein [Juglans regia]
ENSAFANTR	2	2	2	maker_WALNUT_00010763-RA	PREDICTED: 18.1 kDa class I heat shock protein-like [Juglans regia]
MGSYVNPPKQD	2	2	2	maker_WALNUT_00011127-RA	PREDICTED: uncharacterized protein LOC108992954 [Juglans regia]
LLDQTSVSHLFPITK	2	2	2	maker_WALNUT_00011622-RA	PREDICTED: proteasome subunit alpha type-6 isoform X2 [Juglans regia]
VVDTVVGAK	2	2	2	maker_WALNUT_00012066-RA	PREDICTED: thioredoxin H-type-like isoform X2 [Juglans regia]
LASIGLDNTEANR	2	2	2	maker_WALNUT_00012852-RA	PREDICTED: fructose-bisphosphate aldolase 3, chloroplastic [Juglans regia]
VEDALNATK	2	2	2	maker_WALNUT_00014091-RA	PREDICTED: ruBisCO large subunit-binding protein subunit beta, chloroplastic [Juglans regia]
CCLEHAASVAK	2	2	2	maker_WALNUT_00014091-RA	PREDICTED: ruBisCO large subunit-binding protein subunit beta, chloroplastic [Juglans regia]
EVELEDPVENIGAK	2	2	2	maker_WALNUT_00014091-RA	PREDICTED: ruBisCO large subunit-binding protein subunit beta, chloroplastic [Juglans regia]
CDYLADAIVDSFHNVS	2	2	2	maker_WALNUT_00014320-RA	PREDICTED: aspartate aminotransferase P2, mitochondrial-like [Juglans regia]
DIELVMTQAGVSR	2	2	2	maker_WALNUT_00014611-RA	PREDICTED: nascent polypeptide-associated complex subunit alpha-like protein 1 [Juglans regia]
ATITTVREEK	2	2	2	maker_WALNUT_00015019-RA	PREDICTED: sucrose-binding protein-like [Juglans regia]
LRPGMVFVAPAGHPVAVIASR	2	2	2	maker_WALNUT_00015019-RA	PREDICTED: sucrose-binding protein-like [Juglans regia]
GETLQEYWWCTER	2	2	2	maker_WALNUT_00015073-RA	PREDICTED: adenosylhomocysteinase [Juglans regia]
LEAVPVSTGEEDEDSILDLK	2	2	2	maker_WALNUT_00015398-RA	PREDICTED: ran-binding protein 1 homolog a-like [Juglans regia]
ISTMTANEYFEK	2	2	2	maker_WALNUT_00015454-RA	PREDICTED: ATP synthase subunit d, mitochondrial-like [Juglans regia]
AFDEVNSTLQTK	2	2	2	maker_WALNUT_00015454-RA	PREDICTED: ATP synthase subunit d, mitochondrial-like [Juglans regia]
KESLQQFK	2	2	2	maker_WALNUT_00016034-RA	PREDICTED: NADP-dependent malic enzyme-like [Juglans regia]
SPVPELSLFR	2	2	2	maker_WALNUT_00016645-RA	PREDICTED: uncharacterized protein LOC109003048 [Juglans regia]
NNAFPSPSPDGK	2	2	2	maker_WALNUT_00016645-RA	PREDICTED: uncharacterized protein LOC109003048 [Juglans regia]
LVAGLLGVESGQDAVIR	2	2	2	maker_WALNUT_00017027-RA	PREDICTED: desiccation-related protein PCC13-62-like [Juglans regia]
TPEEILR	2	2	2	maker_WALNUT_00017027-RA	PREDICTED: desiccation-related protein PCC13-62-like [Juglans regia]
LFQVEYAIEAIK	2	2	2	maker_WALNUT_00017046-RA	PREDICTED: proteasome subunit alpha type-5-like [Juglans regia]
LGADIVQK	2	2	2	maker_WALNUT_00017108-RA	PREDICTED: ruBisCO large subunit-binding protein subunit alpha [Juglans regia]
VDSTPIDENIPELDK	2	2	2	maker_WALNUT_00017483-RA	PREDICTED: uncharacterized protein LOC109013889 [Juglans regia]
SDELLDTDQQLK	2	2	2	maker_WALNUT_00017483-RA	PREDICTED: uncharacterized protein LOC109013889 [Juglans regia]
EDVQNAMDK	2	2	2	maker_WALNUT_00017599-RA	PREDICTED: uncharacterized protein LOC108987164 [Juglans regia]
MVIPVGSIFQDLK	2	2	2	maker_WALNUT_00019042-RA	PREDICTED: protein-L-isoaspartate O-methyltransferase 1-like [Juglans regia]
HIANLAGNK	2	2	2	maker_WALNUT_00019211-RA	PREDICTED: enolase 1 [Juglans regia]
SCNALLLK	2	2	2	maker_WALNUT_00019211-RA	PREDICTED: enolase 1 [Juglans regia]
VGHVDYDK	2	2	2	maker_WALNUT_00019385-RA	PREDICTED: dihydrolipoyl dehydrogenase 1, mitochondrial [Juglans regia]
LTLEPAAGGDQTTLEADVVLVSAGR	2	2	2	maker_WALNUT_00019385-RA	PREDICTED: dihydrolipoyl dehydrogenase 1, mitochondrial [Juglans regia]
SLPGITIDEK	2	2	2	maker_WALNUT_00019385-RA,maker_WALNUT_00003708-RA	PREDICTED: dihydrolipoyl dehydrogenase 1, mitochondrial [Juglans regia],PREDICTED: dihydrolipoyl dehydrogenase 1, mitochondrial-like [Juglans regia]
LNLEAVGVELDQTGAVK	2	2	2	maker_WALNUT_00020750-RA	PREDICTED: glutathione reductase, cytosolic-like [Juglans regia]
QVFFFDPDGNGLEIGSLAPEK	2	2	2	maker_WALNUT_00020913-RA	PREDICTED: lactoylglutathione lyase-like [Juglans regia]
TCEDLIFSHLK	2	2	2	maker_WALNUT_00023576-RA	PREDICTED: inositol-phosphate phosphatase-like [Juglans regia]
LWAIDTDPPPFPTTTSSK	2	2	2	maker_WALNUT_00025702-RA	PREDICTED: putative glucose-6-phosphate 1-epimerase isoform X1 [Juglans regia]
AEHQQQSQRPDLQPR	2	2	2	maker_WALNUT_00026564-RA	PREDICTED: oleosin 1-like [Juglans regia]
GFILDGFPR	2	2	2	maker_WALNUT_00026954-RA	PREDICTED: adenylate kinase 4 [Juglans regia]
SGFADAQSAASR	2	2	2	maker_WALNUT_00027337-RA	PREDICTED: hsp70-Hsp90 organizing protein 3-like isoform X1 [Juglans regia]
LIGLEYVISEPLFLTLPDDEKR	2	2	2	maker_WALNUT_00028317-RA	PREDICTED: oil body-associated protein 1A-like [Juglans regia]
QTFETLPNEK	2	2	2	maker_WALNUT_00031784-RA	PREDICTED: GEM-like protein 5 [Juglans regia]
VEVAEPADFTVK	2	2	2	maker_WALNUT_00031989-RA	PREDICTED: uncharacterized protein At4g28440-like [Juglans regia]
NDQVDLMK	2	2	2	maker_WALNUT_00031989-RA	PREDICTED: uncharacterized protein At4g28440-like [Juglans regia]
ETPEAHVFHADLPGLK	2	2	2	XP_018855325.1	PREDICTED: 17.4 kDa class I heat shock protein-like [Juglans regia]
VNIVNQHKLPILR	2	2	2	maker_WALNUT_00027761-RA	PREDICTED: 11S globulin seed storage protein 2-like [Juglans regia]
VVYVLRGDAR	2	2	2	maker_WALNUT_00027761-RA	PREDICTED: 11S globulin seed storage protein 2-like [Juglans regia]
LSGVILFEETLYQK	2	2	2	WALNUT_braker_g39597.t1	PREDICTED: fructose-bisphosphate aldolase, cytoplasmic isozyme 1 [Juglans regia]
SVVPIASGR	2	2	2	WALNUT_braker_g47623.t1	PREDICTED: aspartyl protease AED3-like [Juglans regia]
VGEGPAAQCISGFIALDVPPPR	2	2	2	WALNUT_braker_g47921.t1	PREDICTED: aspartic proteinase-like [Juglans regia]
WFDTNYHYIVPELGPDVK	2	2	2	WALNUT_braker_g50049.t1	PREDICTED: 5-methyltetrahydropteroyltriglutamate--homocysteine methyltransferase-like [Juglans regia]
EQLGTEGYQEMGR	2	2	2	WALNUT_braker_g522.t1	PREDICTED: protein SLE2-like [Juglans regia]
DGKPVTIELIDAK	2	2	2	WALNUT_braker_g60341.t1	PREDICTED: dihydrolipoyl dehydrogenase 2, chloroplastic-like [Juglans regia]
YDTVHGHWK	2	2	2	WALNUT_braker_g7740.t1,WALNUT_braker_g5977.t1	PREDICTED: glyceraldehyde-3-phosphate dehydrogenase, cytosolic [Juglans regia],PREDICTED: glyceraldehyde-3-phosphate dehydrogenase, cytosolic-like [Juglans regia]
CFDGSLFEYCAK	2	2	2	WALNUT_braker_g8345.t1	PREDICTED: peroxygenase-like [Juglans regia]
EEVFGPVAPLLR	2	2	2	WALNUT_braker_g9021.t1	PREDICTED: succinate-semialdehyde dehydrogenase, mitochondrial [Juglans regia]
SGGSGPGTSEGGHGSQEVNIEK	2	3	3	maker_WALNUT_00002737-RA	PREDICTED: uncharacterized protein LOC109012865 [Juglans regia]
HVPGFVEK	2	3	3	maker_WALNUT_00028100-RA	PREDICTED: peroxiredoxin-2B-like [Juglans regia]
SQVNEIVLVGGSTR	3	0	0	XP_018808096.1	PREDICTED: heat shock 70 kDa protein [Juglans regia]
EIEIDIEPTDTIDR	3	0	0	XP_018815608.1	PREDICTED: ubiquitin-NEDD8-like protein RUB2 [Juglans regia]
FESLVNHLIER	3	0	0	XP_018826868.1	PREDICTED: heat shock 70 kDa protein, mitochondrial [Juglans regia]
IINEPTAAALSYGMNNK	3	0	0	XP_018826868.1,XP_018846283.1	PREDICTED: heat shock 70 kDa protein, mitochondrial [Juglans regia],PREDICTED: heat shock 70 kDa protein, mitochondrial-like [Juglans regia]
NAVITVPAYFNDSQR	3	0	0	XP_018828366.1	PREDICTED: heat shock 70 kDa protein-like [Juglans regia]
STYQVAALPLDAK	3	0	3	maker_WALNUT_00002022-RA	PREDICTED: reactive Intermediate Deaminase A, chloroplastic-like [Juglans regia]
ERPSLEDISK	3	0	3	maker_WALNUT_00002401-RA	PREDICTED: seed biotin-containing protein SBP65-like [Juglans regia]
VGAGPAFVFAK	3	0	3	maker_WALNUT_00007196-RA	PREDICTED: uncharacterized protein LOC109016037 [Juglans regia]
EQLGLDGYQELGSK	3	0	3	maker_WALNUT_00009112-RA	PREDICTED: protein SLE1 [Juglans regia]
AFGAELVLTDPAR	3	0	3	maker_WALNUT_00031285-RA	PREDICTED: cysteine synthase-like [Juglans regia]
EESQQQQETPGIIGSVLK	3	2	2	maker_WALNUT_00021279-RA	PREDICTED: embryonic protein DC-8-like isoform X2 [Juglans regia]
TGGGILLPTTAQTKPQGGEVVAIGEGK	3	2	3	maker_WALNUT_00029091-RA	PREDICTED: 20 kDa chaperonin, chloroplastic-like [Juglans regia]
QYINSPGAK	3	3	0	WALNUT_braker_g16391.t1	PREDICTED: non-specific lipid-transfer protein 2 [Juglans regia]
LVPLLTQVGAVANSSA	3	3	0	WALNUT_braker_g631.t1	PREDICTED: glutaredoxin-C2-like [Juglans regia]
ITFTGSTAVGK	3	3	0	WALNUT_braker_g9021.t1	PREDICTED: succinate-semialdehyde dehydrogenase, mitochondrial [Juglans regia]
YSVGDVEFMR	3	3	3	maker_WALNUT_00000352-RA	PREDICTED: alpha-L-fucosidase 2-like isoform X1 [Juglans regia]
VDKEEAHSVDDVQR	3	3	3	maker_WALNUT_00002737-RA	PREDICTED: uncharacterized protein LOC109012865 [Juglans regia]
STYEVAALPLGAK	3	3	3	maker_WALNUT_00002879-RA	PREDICTED: reactive Intermediate Deaminase A, chloroplastic-like isoform X1 [Juglans regia]
TTIMLADLNDFK	3	3	3	maker_WALNUT_00002879-RA	PREDICTED: reactive Intermediate Deaminase A, chloroplastic-like isoform X1 [Juglans regia]
VVAVGPGAR	3	3	3	maker_WALNUT_00003163-RA	PREDICTED: 10 kDa chaperonin-like [Juglans regia]
VFQIEYAAK	3	3	3	maker_WALNUT_00003572-RA	PREDICTED: proteasome subunit alpha type-3-like [Juglans regia]
SEATNYESVYGEPIPVK	3	3	3	maker_WALNUT_00003572-RA	PREDICTED: proteasome subunit alpha type-3-like [Juglans regia]
FADENFSR	3	3	3	maker_WALNUT_00003912-RA	PREDICTED: peptidyl-prolyl cis-trans isomerase 1-like [Juglans regia]
LNNQQDALK	3	3	3	maker_WALNUT_00004035-RA	PREDICTED: ankyrin repeat domain-containing protein 2B [Juglans regia]
GIEPNTDQPISK	3	3	3	maker_WALNUT_00004350-RA	PREDICTED: low-temperature-induced 65 kDa protein-like isoform X1 [Juglans regia]
TKLPDDSR	3	3	3	maker_WALNUT_00004350-RA	PREDICTED: low-temperature-induced 65 kDa protein-like isoform X1 [Juglans regia]
VHDEQSPKPTGPDDNSPTTIR	3	3	3	maker_WALNUT_00004350-RA	PREDICTED: low-temperature-induced 65 kDa protein-like isoform X1 [Juglans regia]
RLVALEPSNR	3	3	3	maker_WALNUT_00005587-RA	PREDICTED: legumin A-like [Juglans regia]
THSGEKPVPELVADDAWLK	3	3	3	maker_WALNUT_00006551-RA	PREDICTED: malate dehydrogenase-like [Juglans regia]
VVGQDQAVNAVAEAVLR	3	3	3	maker_WALNUT_00006753-RA	PREDICTED: chaperone protein ClpB1 [Juglans regia]
IVSSIEQK	3	3	3	maker_WALNUT_00007858-RA	PREDICTED: 14-3-3-like protein B [Juglans regia]
LVIVGDGGTGK	3	3	3	maker_WALNUT_00008300-RA	PREDICTED: GTP-binding nuclear protein Ran-3-like [Juglans regia]
GVVVIDGSTVR	3	3	3	maker_WALNUT_00008419-RA	PREDICTED: uncharacterized protein LOC108979055 [Juglans regia]
SDYEFGHTLDAK	3	3	3	maker_WALNUT_00009195-RA	PREDICTED: protein disulfide-isomerase-like [Juglans regia]
VEVDMER	3	3	3	maker_WALNUT_00009617-RA	PREDICTED: annexin D2-like [Juglans regia]
GFGIGPDGR	3	3	3	maker_WALNUT_00010987-RA	PREDICTED: pyruvate dehydrogenase E1 component subunit alpha-3, chloroplastic [Juglans regia]
QVPITISGTR	3	3	3	maker_WALNUT_00012105-RA	PREDICTED: putative 4-hydroxy-4-methyl-2-oxoglutarate aldolase 2 [Juglans regia]
RPVLEELAGK	3	3	3	maker_WALNUT_00013052-RA	PREDICTED: glutelin type-A 3-like [Juglans regia]
NLIEAAEQDYEK	3	3	3	maker_WALNUT_00014091-RA	PREDICTED: ruBisCO large subunit-binding protein subunit beta, chloroplastic [Juglans regia]
LNLGVGAYR	3	3	3	maker_WALNUT_00014320-RA,maker_WALNUT_00025553-RA	PREDICTED: aspartate aminotransferase P2, mitochondrial-like [Juglans regia],PREDICTED: aspartate aminotransferase, cytoplasmic [Juglans regia]
LEESTDSAETK	3	3	3	maker_WALNUT_00014371-RA	PREDICTED: calreticulin [Juglans regia]
APWDIQDDEHEIK	3	3	3	maker_WALNUT_00014478-RA	PREDICTED: small heat shock protein, chloroplastic [Juglans regia]
GSIPGVTFDQMK	3	3	3	maker_WALNUT_00015357-RA	PREDICTED: uncharacterized protein LOC109004430 [Juglans regia]
SAQDIALSELAPTHPIR	3	3	3	maker_WALNUT_00015420-RA	PREDICTED: 14-3-3-like protein A [Juglans regia]
VVLTFDGK	3	3	3	maker_WALNUT_00016477-RA	PREDICTED: cyanate hydratase [Juglans regia]
AVAHQPVSVAIEAGGR	3	3	3	maker_WALNUT_00016545-RA	PREDICTED: cysteine proteinase COT44-like [Juglans regia]
IAYVDFPGVYVVNR	3	3	3	maker_WALNUT_00016645-RA	PREDICTED: uncharacterized protein LOC109003048 [Juglans regia]
YMEPADVEWLK	3	3	3	maker_WALNUT_00016645-RA	PREDICTED: uncharacterized protein LOC109003048 [Juglans regia]
NVVHGSDSPENGQR	3	3	3	maker_WALNUT_00016849-RA	PREDICTED: nucleoside diphosphate kinase 2, chloroplastic [Juglans regia]
GVNTFSPEGR	3	3	3	maker_WALNUT_00017046-RA	PREDICTED: proteasome subunit alpha type-5-like [Juglans regia]
YENLVESGVIDPAK	3	3	3	maker_WALNUT_00017108-RA	PREDICTED: ruBisCO large subunit-binding protein subunit alpha [Juglans regia]
TNDSAGDGTTTASVLAR	3	3	3	maker_WALNUT_00017108-RA	PREDICTED: ruBisCO large subunit-binding protein subunit alpha [Juglans regia]
AAETAEDVKER	3	3	3	maker_WALNUT_00018770-RA	PREDICTED: late embryogenesis abundant protein 1-like [Juglans regia]
VVAVGPGGR	3	3	3	maker_WALNUT_00019471-RA	PREDICTED: 10 kDa chaperonin-like [Juglans regia]
EIFGFEEIESPDFVEFK	3	3	3	maker_WALNUT_00020913-RA	PREDICTED: lactoylglutathione lyase-like [Juglans regia]
LKEGDQISGQTFNDVGR	3	3	3	maker_WALNUT_00021279-RA	PREDICTED: embryonic protein DC-8-like isoform X2 [Juglans regia]
GLGEAVGAAAK	3	3	3	maker_WALNUT_00024272-RA	PREDICTED: leucine aminopeptidase 1-like [Juglans regia]
GDMLAVGVTEK	3	3	3	maker_WALNUT_00024272-RA	PREDICTED: leucine aminopeptidase 1-like [Juglans regia]
EEYENCSNSNPVK	3	3	3	maker_WALNUT_00024278-RA	PREDICTED: early nodulin-like protein 1 [Juglans regia]
VGALSIVCK	3	3	3	maker_WALNUT_00025553-RA	PREDICTED: aspartate aminotransferase, cytoplasmic [Juglans regia]
VQVEDENVLVISGER	3	3	3	maker_WALNUT_00026393-RA	PREDICTED: 17.1 kDa class II heat shock protein-like [Juglans regia]
VLVIDGGGSMR	3	3	3	maker_WALNUT_00026433-RA	PREDICTED: putative 4-hydroxy-4-methyl-2-oxoglutarate aldolase 3 [Juglans regia]
LPEHLEHAK	3	3	3	maker_WALNUT_00027902-RA	PREDICTED: oleosin 18.2 kDa-like [Juglans regia]
VVSIDIAEENEPPK	3	3	3	maker_WALNUT_00027960-RA	PREDICTED: 22.0 kDa class IV heat shock protein-like [Juglans regia]
YTHALGLELDLAEK	3	3	3	maker_WALNUT_00028100-RA	PREDICTED: peroxiredoxin-2B-like [Juglans regia]
RAEEATHPDSIR	3	3	3	maker_WALNUT_00028802-RA	PREDICTED: probable aquaporin TIP3-2 [Juglans regia]
AEEATHPDSIR	3	3	3	maker_WALNUT_00028802-RA	PREDICTED: probable aquaporin TIP3-2 [Juglans regia]
AALVNFYETLR	3	3	3	maker_WALNUT_00029094-RA	PREDICTED: 11-beta-hydroxysteroid dehydrogenase-like 5 [Juglans regia]
HVTVIAADVVK	3	3	3	maker_WALNUT_00029094-RA	PREDICTED: 11-beta-hydroxysteroid dehydrogenase-like 5 [Juglans regia]
NLEAWGGLMEPGHNYFER	3	3	3	maker_WALNUT_00030560-RA	PREDICTED: PLAT domain-containing protein 2-like [Juglans regia]
TSGQPMKSPMAGYTSVIR	3	3	3	maker_WALNUT_00027761-RA	PREDICTED: 11S globulin seed storage protein 2-like [Juglans regia]
AANGVVIATEK	3	3	3	WALNUT_braker_g10175.t1	PREDICTED: proteasome subunit alpha type-2-B [Juglans regia]
EYYAAGAK	3	3	3	WALNUT_braker_g11055.t1	PREDICTED: vicilin-like antimicrobial peptides 2-3 isoform X2 [Juglans regia]
EEEQQR	3	3	3	WALNUT_braker_g11055.t1	PREDICTED: vicilin-like antimicrobial peptides 2-3 isoform X2 [Juglans regia]
ESFNLECGDVIR	3	3	3	WALNUT_braker_g11055.t1	PREDICTED: vicilin-like antimicrobial peptides 2-3 isoform X2 [Juglans regia]
GAQAEEVVLEK	3	3	3	WALNUT_braker_g29810.t1	PREDICTED: seed biotin-containing protein SBP65-like isoform X1 [Juglans regia]
LGPVGQPK	3	3	3	WALNUT_braker_g47623.t1	PREDICTED: aspartyl protease AED3-like [Juglans regia]
IVDIPADALAFNPTTGAGTIIDSGTVFTR	3	3	3	WALNUT_braker_g47623.t1	PREDICTED: aspartyl protease AED3-like [Juglans regia]
LVQPAYIAVR	3	3	3	WALNUT_braker_g47623.t1	PREDICTED: aspartyl protease AED3-like [Juglans regia]
MPSPMGESAVDCGHISSMPGVSFTIGGK	3	3	3	WALNUT_braker_g47921.t1	PREDICTED: aspartic proteinase-like [Juglans regia]
IPSSEEIADR	3	3	3	WALNUT_braker_g50049.t1	PREDICTED: 5-methyltetrahydropteroyltriglutamate--homocysteine methyltransferase-like [Juglans regia]
GGLSTVDR	3	3	3	WALNUT_braker_g522.t1	PREDICTED: protein SLE2-like [Juglans regia]
EGQALTVPQNFAVIKK	3	3	3	WALNUT_braker_g553.t1,XP_018842295.1	PREDICTED: legumin B-like [Juglans regia],PREDICTED: legumin B-like [Juglans regia]
AGIALNENFVK	3	3	3	WALNUT_braker_g7740.t1	PREDICTED: glyceraldehyde-3-phosphate dehydrogenase, cytosolic [Juglans regia]
TGAEYIVESTGVFTDK	3	3	3	WALNUT_braker_g7740.t1	PREDICTED: glyceraldehyde-3-phosphate dehydrogenase, cytosolic [Juglans regia]
KATYEEIK	3	3	3	WALNUT_braker_g7740.t1,WALNUT_braker_g5977.t1	PREDICTED: glyceraldehyde-3-phosphate dehydrogenase, cytosolic [Juglans regia],PREDICTED: glyceraldehyde-3-phosphate dehydrogenase, cytosolic-like [Juglans regia]
VINDNFGIVEGLMTTVHSITATQK	3	3	3	WALNUT_braker_g7740.t1,WALNUT_braker_g5977.t1	PREDICTED: glyceraldehyde-3-phosphate dehydrogenase, cytosolic [Juglans regia],PREDICTED: glyceraldehyde-3-phosphate dehydrogenase, cytosolic-like [Juglans regia]
VAFDLFGWIGSK	3	3	3	WALNUT_braker_g8345.t1	PREDICTED: peroxygenase-like [Juglans regia]
VESFVEDAISK	3	3	3	WALNUT_braker_g9021.t1	PREDICTED: succinate-semialdehyde dehydrogenase, mitochondrial [Juglans regia]
FGSLAEYTAVEER	3	3	3	XP_018823047.1	PREDICTED: 2-methylene-furan-3-one reductase-like [Juglans regia]
DETTLFSSESFGWQR	3	3	3	XP_018842295.1	PREDICTED: legumin B-like [Juglans regia]
HSLPDGLMR	3	4	3	maker_WALNUT_00015073-RA	PREDICTED: adenosylhomocysteinase [Juglans regia]
TALHFACGYGEVK	3	4	4	maker_WALNUT_00004035-RA	PREDICTED: ankyrin repeat domain-containing protein 2B [Juglans regia]
IDEVVEEAVEFADESPHPGR	3	4	4	maker_WALNUT_00010987-RA	PREDICTED: pyruvate dehydrogenase E1 component subunit alpha-3, chloroplastic [Juglans regia]
MEEERDEMEREESQQQQETPGIIGSVLK	3	4	4	maker_WALNUT_00021279-RA	PREDICTED: embryonic protein DC-8-like isoform X2 [Juglans regia]
VEIIANDQGNR	4	0	0	XP_018808096.1,XP_018831340.1,XP_018823263.1	PREDICTED: heat shock 70 kDa protein [Juglans regia],PREDICTED: heat shock cognate 70 kDa protein 2-like [Juglans regia],PREDICTED: probable mediator of RNA polymerase II transcription subunit 37c [Juglans regia]
NQVAMNPINTVFDAK	4	0	0	XP_018831340.1	PREDICTED: heat shock cognate 70 kDa protein 2-like [Juglans regia]
DVAVGTGESAK	4	0	4	maker_WALNUT_00002401-RA	PREDICTED: seed biotin-containing protein SBP65-like [Juglans regia]
TEANTHNIDTLK	4	0	4	maker_WALNUT_00019213-RA	PREDICTED: uncharacterized protein LOC109005162 [Juglans regia]
SALADLVR	4	0	4	maker_WALNUT_00020315-RA	PREDICTED: metacaspase-4-like, partial [Juglans regia]
MHNAANK	4	0	4	maker_WALNUT_00025138-RA	PREDICTED: 11 kDa late embryogenesis abundant protein [Juglans regia]
LLVLLDYYDPPK	4	0	4	maker_WALNUT_00031699-RA	PREDICTED: fasciclin-like arabinogalactan protein 10 [Juglans regia]
KTEEVVEPEAKPSENVIK	4	4	0	WALNUT_braker_g29810.t1	PREDICTED: seed biotin-containing protein SBP65-like isoform X1 [Juglans regia]
FNEIVTK	4	4	0	WALNUT_braker_g4837.t1	PREDICTED: 6,7-dimethyl-8-ribityllumazine synthase, chloroplastic [Juglans regia]
WDEEAVR	4	4	0	WALNUT_braker_g60075.t1	PREDICTED: agmatine deiminase [Juglans regia]
TFAEALR	4	4	4	csp_P00924_ENO1_YEAST	csp_P00924_ENO1_YEAST
HLADLSK	4	4	4	csp_P00924_ENO1_YEAST	csp_P00924_ENO1_YEAST
SGETEDTFIADLVVGLR	4	4	4	csp_P00924_ENO1_YEAST	csp_P00924_ENO1_YEAST
QVLIDFQENPK	4	4	4	maker_WALNUT_00000443-RA	PREDICTED: hsp70-Hsp90 organizing protein 3-like [Juglans regia]
LALYDIAGTPGVAADVGHINTR	4	4	4	maker_WALNUT_00000545-RA	PREDICTED: malate dehydrogenase, mitochondrial [Juglans regia]
LLTEEALNR	4	4	4	maker_WALNUT_00000612-RA	PREDICTED: probable protein phosphatase 2C 39 [Juglans regia]
QAFDEAISELDTLGEESYK	4	4	4	maker_WALNUT_00001377-RA	PREDICTED: 14-3-3-like protein A [Juglans regia]
MLVTLIGHGDA	4	4	4	maker_WALNUT_00002547-RA	PREDICTED: annexin D2-like [Juglans regia]
WYEIASFPSR	4	4	4	maker_WALNUT_00002777-RA	PREDICTED: temperature-induced lipocalin-1 [Juglans regia]
IAATETENQNPVYEKPASK	4	4	4	maker_WALNUT_00004350-RA	PREDICTED: low-temperature-induced 65 kDa protein-like isoform X1 [Juglans regia]
QNTLLEFGK	4	4	4	maker_WALNUT_00004927-RA	PREDICTED: cysteine proteinase inhibitor A-like [Juglans regia]
TIEPNGLLLPQYSNAPQLVYIAR	4	4	4	maker_WALNUT_00005586-RA	PREDICTED: legumin A-like [Juglans regia]
IGGASEAEVSEK	4	4	4	maker_WALNUT_00005906-RA	PREDICTED: chaperonin CPN60-2, mitochondrial [Juglans regia]
SAIENSTSDYDKEK	4	4	4	maker_WALNUT_00005906-RA	PREDICTED: chaperonin CPN60-2, mitochondrial [Juglans regia]
LWEESDPNR	4	4	4	maker_WALNUT_00005906-RA	PREDICTED: chaperonin CPN60-2, mitochondrial [Juglans regia]
NQMCELEDPLILIYEK	4	4	4	maker_WALNUT_00005906-RA,maker_WALNUT_00002745-RA	PREDICTED: chaperonin CPN60-2, mitochondrial [Juglans regia],PREDICTED: chaperonin CPN60-2, mitochondrial-like [Juglans regia]
MSVEEAIDLVDK	4	4	4	maker_WALNUT_00005948-RA	PREDICTED: proteasome subunit beta type-2-A [Juglans regia]
ETAAVVNPR	4	4	4	maker_WALNUT_00006257-RA	PREDICTED: 17.8 kDa class I heat shock protein-like [Juglans regia]
KLVVETTANQDPLVTK	4	4	4	maker_WALNUT_00006364-RA	PREDICTED: superoxide dismutase [Mn], mitochondrial-like [Juglans regia]
AAEAAEEFGGILVTLK	4	4	4	maker_WALNUT_00007774-RA	PREDICTED: succinate dehydrogenase subunit 5, mitochondrial-like [Juglans regia]
IPVSSENVFVHDSDGK	4	4	4	maker_WALNUT_00007983-RA	PREDICTED: alpha-mannosidase At3g26720-like [Juglans regia]
EEEVGGDYAGIK	4	4	4	maker_WALNUT_00009120-RA	PREDICTED: uncharacterized protein LOC108995148 [Juglans regia]
LVSPAINHEGK	4	4	4	maker_WALNUT_00009120-RA	PREDICTED: uncharacterized protein LOC108995148 [Juglans regia]
LDATANDVPSDK	4	4	4	maker_WALNUT_00009195-RA	PREDICTED: protein disulfide-isomerase-like [Juglans regia]
ILKPFDER	4	4	4	maker_WALNUT_00009195-RA	PREDICTED: protein disulfide-isomerase-like [Juglans regia]
FAEESSLPTVTLFNNDPNNHPFVIK	4	4	4	maker_WALNUT_00009195-RA	PREDICTED: protein disulfide-isomerase-like [Juglans regia]
VDANEGENKDLASDFEVK	4	4	4	maker_WALNUT_00009195-RA	PREDICTED: protein disulfide-isomerase-like [Juglans regia]
ASSVEAAPAEEAK	4	4	4	maker_WALNUT_00009545-RA	PREDICTED: elongation factor 1-beta 2 [Juglans regia]
IEVVAVEAEK	4	4	4	maker_WALNUT_00010835-RA	PREDICTED: plasma membrane-associated cation-binding protein 1-like [Juglans regia]
VIEIYEASSAEIK	4	4	4	maker_WALNUT_00010835-RA	PREDICTED: plasma membrane-associated cation-binding protein 1-like [Juglans regia]
IIYGGSVNGANCK	4	4	4	maker_WALNUT_00011155-RA,maker_WALNUT_00013502-RA,maker_WALNUT_00025237-RA	PREDICTED: triosephosphate isomerase, cytosolic [Juglans regia],PREDICTED: triosephosphate isomerase, cytosolic [Juglans regia],PREDICTED: triosephosphate isomerase, cytosolic-like [Juglans regia]
AAGITSIGVR	4	4	4	maker_WALNUT_00011622-RA	PREDICTED: proteasome subunit alpha type-6 isoform X2 [Juglans regia]
RDAYGNVIR	4	4	4	maker_WALNUT_00011711-RA	PREDICTED: dehydrin Xero 1-like [Juglans regia]
DLINVLEDAIR	4	4	4	maker_WALNUT_00014091-RA	PREDICTED: ruBisCO large subunit-binding protein subunit beta, chloroplastic [Juglans regia]
VTAELLFGADNPVIK	4	4	4	maker_WALNUT_00014320-RA	PREDICTED: aspartate aminotransferase P2, mitochondrial-like [Juglans regia]
TLTAGETPTVVDTDVGR	4	4	4	maker_WALNUT_00014933-RA	PREDICTED: omega-amidase, chloroplastic [Juglans regia]
VAALHLGK	4	4	4	maker_WALNUT_00015073-RA	PREDICTED: adenosylhomocysteinase [Juglans regia]
ATLPSEGSLSTESVVVER	4	4	4	maker_WALNUT_00016645-RA	PREDICTED: uncharacterized protein LOC109003048 [Juglans regia]
KPQEEVIVSTDQFEEK	4	4	4	maker_WALNUT_00017374-RA	PREDICTED: phosphoprotein ECPP44-like [Juglans regia]
MSDAIGYAK	4	4	4	maker_WALNUT_00017599-RA	PREDICTED: uncharacterized protein LOC108987164 [Juglans regia]
LSEGASESLHVK	4	4	4	maker_WALNUT_00019204-RA,XP_018812677.1	PREDICTED: fructose-bisphosphate aldolase 6, cytosolic [Juglans regia],PREDICTED: fructose-bisphosphate aldolase 6, cytosolic-like [Juglans regia]
GTVELPGTNGETTTQGLDGLAQR	4	4	4	maker_WALNUT_00019204-RA,XP_018812677.1	PREDICTED: fructose-bisphosphate aldolase 6, cytosolic [Juglans regia],PREDICTED: fructose-bisphosphate aldolase 6, cytosolic-like [Juglans regia]
GASLSHISR	4	4	4	maker_WALNUT_00020913-RA	PREDICTED: lactoylglutathione lyase-like [Juglans regia]
FYKEEEKNDPEFAK	4	4	4	maker_WALNUT_00021297-RA,maker_WALNUT_00015090-RA	PREDICTED: phosphoglycerate kinase, cytosolic [Juglans regia],PREDICTED: phosphoglycerate kinase, cytosolic-like [Juglans regia]
ESPTSAIVR	4	4	4	maker_WALNUT_00021455-RA	PREDICTED: DNA-damage-repair/toleration protein DRT102-like [Juglans regia]
SGPFYFISK	4	4	4	maker_WALNUT_00024278-RA	PREDICTED: early nodulin-like protein 1 [Juglans regia]
TEEGKPLVLNVVR	4	4	4	maker_WALNUT_00025553-RA	PREDICTED: aspartate aminotransferase, cytoplasmic [Juglans regia]
YSSGGGGDGGSWR	4	4	4	maker_WALNUT_00025990-RA	PREDICTED: glycine-rich RNA-binding protein-like [Juglans regia]
SEISLLNGIPLK	4	4	4	maker_WALNUT_00026199-RA	PREDICTED: heparanase-like protein 1 [Juglans regia]
VHDAGHMVPMDQPK	4	4	4	maker_WALNUT_00028185-RA	PREDICTED: serine carboxypeptidase-like [Juglans regia]
AYISGSTHGIHPLANGGGK	4	4	4	maker_WALNUT_00028317-RA	PREDICTED: oil body-associated protein 1A-like [Juglans regia]
AMQLMTDNR	4	4	4	maker_WALNUT_00030817-RA	PREDICTED: CBS domain-containing protein CBSX3, mitochondrial-like isoform X2 [Juglans regia]
AITEGGFESLFK	4	4	4	maker_WALNUT_00031784-RA	PREDICTED: GEM-like protein 5 [Juglans regia]
LQEDDNR	4	4	4	maker_WALNUT_00027761-RA	PREDICTED: 11S globulin seed storage protein 2-like [Juglans regia]
VEVSDSGELK	4	4	4	WALNUT_braker_g10175.t1	PREDICTED: proteasome subunit alpha type-2-B [Juglans regia]
QAQQCQR	4	4	4	WALNUT_braker_g11055.t1	PREDICTED: vicilin-like antimicrobial peptides 2-3 isoform X2 [Juglans regia]
QLNMVDPDEKDNSGKPLPSR	4	4	4	WALNUT_braker_g25409.t1	PREDICTED: 1-Cys peroxiredoxin [Juglans regia]
EETGGAEMR	4	4	4	WALNUT_braker_g29810.t1	PREDICTED: seed biotin-containing protein SBP65-like isoform X1 [Juglans regia]
AGITVIQIDEAALR	4	4	4	WALNUT_braker_g50049.t1	PREDICTED: 5-methyltetrahydropteroyltriglutamate--homocysteine methyltransferase-like [Juglans regia]
GNASVPAMEMTK	4	4	4	WALNUT_braker_g50049.t1	PREDICTED: 5-methyltetrahydropteroyltriglutamate--homocysteine methyltransferase-like [Juglans regia]
RFYLAGNPHQQQQGGR	4	4	4	WALNUT_braker_g553.t1	PREDICTED: legumin B-like [Juglans regia]
HVTVFGAR	4	4	4	WALNUT_braker_g59106.t1	PREDICTED: glyceraldehyde-3-phosphate dehydrogenase 2, cytosolic-like [Juglans regia]
TLLFGEK	4	4	4	WALNUT_braker_g59106.t1	PREDICTED: glyceraldehyde-3-phosphate dehydrogenase 2, cytosolic-like [Juglans regia]
AATYDEIK	4	4	4	WALNUT_braker_g59106.t1	PREDICTED: glyceraldehyde-3-phosphate dehydrogenase 2, cytosolic-like [Juglans regia]
DIIIATGSVPFVPK	4	4	4	WALNUT_braker_g60341.t1	PREDICTED: dihydrolipoyl dehydrogenase 2, chloroplastic-like [Juglans regia]
VVDLIVHIASVHA	4	4	4	WALNUT_braker_g7740.t1,WALNUT_braker_g5977.t1	PREDICTED: glyceraldehyde-3-phosphate dehydrogenase, cytosolic [Juglans regia],PREDICTED: glyceraldehyde-3-phosphate dehydrogenase, cytosolic-like [Juglans regia]
TNPANPSIELGPEFK	4	4	4	WALNUT_braker_g9726.t1	PREDICTED: UTP--glucose-1-phosphate uridylyltransferase [Juglans regia]
EAEGVPIDESK	4	5	0	WALNUT_braker_g522.t1	PREDICTED: protein SLE2-like [Juglans regia]
YASEVYDK	4	5	5	maker_WALNUT_00006364-RA	PREDICTED: superoxide dismutase [Mn], mitochondrial-like [Juglans regia]
TYDLNFK	4	5	5	maker_WALNUT_00019211-RA,maker_WALNUT_00031405-RA	PREDICTED: enolase 1 [Juglans regia],PREDICTED: enolase-like, partial [Juglans regia]
LQEDDNRR	4	5	5	maker_WALNUT_00027761-RA	PREDICTED: 11S globulin seed storage protein 2-like [Juglans regia]
TEAGEMR	5	0	0	XP_018845319.1	PREDICTED: vicilin-like seed storage protein At2g28490 isoform X1 [Juglans regia]
CGESGHFAR	5	0	5	maker_WALNUT_00003922-RA	PREDICTED: glycine-rich protein 2-like [Juglans regia]
KAEEAKEEASQTAR	5	0	5	maker_WALNUT_00005242-RA	PREDICTED: late embryogenesis abundant protein D-29-like isoform X1 [Juglans regia]
AFSSYGDIVESK	5	0	5	maker_WALNUT_00018919-RA	PREDICTED: glycine-rich RNA-binding protein-like [Juglans regia]
SFVSEYPIVSIEDPFDQDDWEHYSK	5	0	5	maker_WALNUT_00019211-RA	PREDICTED: enolase 1 [Juglans regia]
LNEDEAVR	5	0	5	maker_WALNUT_00027674-RA	PREDICTED: uncharacterized protein LOC109013143 [Juglans regia]
RKEDIEMALTK	5	4	4	maker_WALNUT_00014773-RA	PREDICTED: glutaredoxin-like [Juglans regia]
AGIALNDK	5	4	4	WALNUT_braker_g59106.t1	PREDICTED: glyceraldehyde-3-phosphate dehydrogenase 2, cytosolic-like [Juglans regia]
APEYLAVDASVIDLVR	5	5	0	WALNUT_braker_g16232.t1	PREDICTED: protein DJ-1 homolog D-like [Juglans regia]
FEGLEASK	5	5	0	WALNUT_braker_g16232.t1,WALNUT_braker_g16233.t1	PREDICTED: protein DJ-1 homolog D-like [Juglans regia],PREDICTED: protein DJ-1 homolog D-like [Juglans regia]
LACGVVGLTPV	5	5	0	WALNUT_braker_g19346.t1	PREDICTED: superoxide dismutase [Cu-Zn], chloroplastic [Juglans regia]
AMPIDVLANAYQMSLR	5	5	0	WALNUT_braker_g33606.t1	PREDICTED: 11S globulin seed storage protein 2-like [Juglans regia]
SLDLDSIIAEVK	5	5	5	csp_cRAP_K2C1_HUMAN	csp_cRAP_K2C1_HUMAN
WELLQQVDTSTR	5	5	5	csp_cRAP_K2C1_HUMAN	csp_cRAP_K2C1_HUMAN
IEEELGDNAVFAGENFHHGDKL	5	5	5	csp_P00924_ENO1_YEAST	csp_P00924_ENO1_YEAST
VGSESNWTQWDSR	5	5	5	maker_WALNUT_00000629-RA	PREDICTED: stem-specific protein TSJT1-like [Juglans regia]
AQEQVVAGTLHHLTLEAIDGGK	5	5	5	maker_WALNUT_00001508-RA	PREDICTED: cysteine proteinase inhibitor 6-like [Juglans regia]
FDMGGSAAVLGAAK	5	5	5	maker_WALNUT_00001825-RA,maker_WALNUT_00024272-RA	PREDICTED: leucine aminopeptidase 1-like [Juglans regia],PREDICTED: leucine aminopeptidase 1-like [Juglans regia]
QQNLNHCQYYLR	5	5	5	maker_WALNUT_00001993-RA	PREDICTED: 2S sulfur-rich seed storage protein 2 [Juglans regia]
VPGIIEKPELENLVK	5	5	5	maker_WALNUT_00003197-RA	PREDICTED: oil body-associated protein 2C-like [Juglans regia]
GFAIDIK	5	5	5	maker_WALNUT_00003197-RA	PREDICTED: oil body-associated protein 2C-like [Juglans regia]
NKPVDQSDAAAIK	5	5	5	maker_WALNUT_00003398-RA	PREDICTED: late embryogenesis abundant protein D-34-like [Juglans regia]
DQNGFISAAELR	5	5	5	maker_WALNUT_00003576-RA	PREDICTED: calmodulin-7 [Juglans regia]
QEEAEWEEEEARR	5	5	5	maker_WALNUT_00005069-RA	PREDICTED: vicilin-like seed storage protein At2g18540 [Juglans regia]
LQSENDHR	5	5	5	maker_WALNUT_00005586-RA	PREDICTED: legumin A-like [Juglans regia]
EEQEREER	5	5	5	maker_WALNUT_00005586-RA	PREDICTED: legumin A-like [Juglans regia]
YASEVYEK	5	5	5	maker_WALNUT_00005747-RA	PREDICTED: superoxide dismutase [Mn], mitochondrial-like [Juglans regia]
KPEVKPVQISG	5	5	5	maker_WALNUT_00006257-RA	PREDICTED: 17.8 kDa class I heat shock protein-like [Juglans regia]
FGQGDGSAYLFDPDIYTDGR	5	5	5	maker_WALNUT_00006624-RA	PREDICTED: fasciclin-like arabinogalactan protein 17 [Juglans regia]
YTSYLDAFGPDETYLR	5	5	5	maker_WALNUT_00007774-RA	PREDICTED: succinate dehydrogenase subunit 5, mitochondrial-like [Juglans regia]
GGSTVIAFVEDFDGYK	5	5	5	maker_WALNUT_00008224-RA	PREDICTED: probable lactoylglutathione lyase, chloroplastic [Juglans regia]
TVFVDNVDFLK	5	5	5	maker_WALNUT_00008224-RA	PREDICTED: probable lactoylglutathione lyase, chloroplastic [Juglans regia]
TDEIPQIVEEFR	5	5	5	maker_WALNUT_00008352-RA	PREDICTED: 12-oxophytodienoate reductase 2-like [Juglans regia]
VSGQLSHEMK	5	5	5	maker_WALNUT_00008362-RA	PREDICTED: S-norcoclaurine synthase 2-like [Juglans regia]
EEAAANASYVTIEPLEGIAQIAK	5	5	5	maker_WALNUT_00008362-RA	PREDICTED: S-norcoclaurine synthase 2-like [Juglans regia]
AEAAAAPPASTEPAAAK	5	5	5	maker_WALNUT_00010835-RA	PREDICTED: plasma membrane-associated cation-binding protein 1-like [Juglans regia]
VDEYFNK	5	5	5	maker_WALNUT_00011103-RA,maker_WALNUT_00003685-RA	PREDICTED: alpha-1,4-glucan-protein synthase [UDP-forming] [Juglans regia],PREDICTED: alpha-1,4-glucan-protein synthase [UDP-forming] 2-like [Juglans regia]
LEFIDIIK	5	5	5	maker_WALNUT_00011155-RA	PREDICTED: triosephosphate isomerase, cytosolic [Juglans regia]
TLVQQAR	5	5	5	maker_WALNUT_00011622-RA	PREDICTED: proteasome subunit alpha type-6 isoform X2 [Juglans regia]
LIGIEYMISER	5	5	5	maker_WALNUT_00011934-RA	PREDICTED: oil body-associated protein 2A-like [Juglans regia]
LTPDQVSQISK	5	5	5	maker_WALNUT_00012026-RA	PREDICTED: subtilisin-like protease SBT3
VEAGTDIVAAAPDVSLQK	5	5	5	maker_WALNUT_00012514-RA	PREDICTED: peroxiredoxin-2F, mitochondrial-like isoform X2 [Juglans regia]
YSAEGESEEAR	5	5	5	maker_WALNUT_00012852-RA	PREDICTED: fructose-bisphosphate aldolase 3, chloroplastic [Juglans regia]
GILAIDESNATCGK	5	5	5	maker_WALNUT_00012852-RA	PREDICTED: fructose-bisphosphate aldolase 3, chloroplastic [Juglans regia]
APFDLFDTR	5	5	5	maker_WALNUT_00013591-RA	PREDICTED: heat shock protein 83 [Juglans regia]
TMEINPDNGIMEELR	5	5	5	maker_WALNUT_00013591-RA	PREDICTED: heat shock protein 83 [Juglans regia]
ADLVNNLGTIAR	5	5	5	maker_WALNUT_00013591-RA	PREDICTED: heat shock protein 83 [Juglans regia]
VVAAGANPVLITR	5	5	5	maker_WALNUT_00014091-RA	PREDICTED: ruBisCO large subunit-binding protein subunit beta, chloroplastic [Juglans regia]
SGTLFDNVLITDDPEYAK	5	5	5	maker_WALNUT_00014371-RA	PREDICTED: calreticulin [Juglans regia]
VSVEDDVLVIK	5	5	5	maker_WALNUT_00014478-RA	PREDICTED: small heat shock protein, chloroplastic [Juglans regia]
ITFIESK	5	5	5	maker_WALNUT_00014933-RA	PREDICTED: omega-amidase, chloroplastic [Juglans regia]
RSEEGSSR	5	5	5	maker_WALNUT_00015019-RA	PREDICTED: sucrose-binding protein-like [Juglans regia]
QPEEGGR	5	5	5	maker_WALNUT_00015019-RA	PREDICTED: sucrose-binding protein-like [Juglans regia]
DIIMVSDMK	5	5	5	maker_WALNUT_00015073-RA	PREDICTED: adenosylhomocysteinase [Juglans regia]
LGVPHSLQESLDIER	5	5	5	maker_WALNUT_00015357-RA	PREDICTED: uncharacterized protein LOC109004430 [Juglans regia]
FQEVAESQGK	5	5	5	maker_WALNUT_00015398-RA	PREDICTED: ran-binding protein 1 homolog a-like [Juglans regia]
FDALLVELK	5	5	5	maker_WALNUT_00015454-RA	PREDICTED: ATP synthase subunit d, mitochondrial-like [Juglans regia]
NSWGTNWGEDGYIK	5	5	5	maker_WALNUT_00016545-RA	PREDICTED: cysteine proteinase COT44-like [Juglans regia]
FISPLIEELSEK	5	5	5	maker_WALNUT_00016623-RA	PREDICTED: thioredoxin O2, mitochondrial-like isoform X1 [Juglans regia]
IDGSFPSFSPSGDR	5	5	5	maker_WALNUT_00016645-RA	PREDICTED: uncharacterized protein LOC109003048 [Juglans regia]
FVIDIGNSLASTNH	5	5	5	maker_WALNUT_00016688-RA	PREDICTED: probable mannitol dehydrogenase isoform X1 [Juglans regia]
GDLAVQTGR	5	5	5	maker_WALNUT_00016849-RA	PREDICTED: nucleoside diphosphate kinase 2, chloroplastic [Juglans regia]
AIGSGSEGADSSLQEQYNK	5	5	5	maker_WALNUT_00017046-RA	PREDICTED: proteasome subunit alpha type-5-like [Juglans regia]
VGAATETELEDR	5	5	5	maker_WALNUT_00017108-RA	PREDICTED: ruBisCO large subunit-binding protein subunit alpha [Juglans regia]
YEGVAAAPVHHSAEPVQPDEK	5	5	5	maker_WALNUT_00017374-RA	PREDICTED: phosphoprotein ECPP44-like [Juglans regia]
LSSINVENNEDNRR	5	5	5	maker_WALNUT_00019204-RA	PREDICTED: fructose-bisphosphate aldolase 6, cytosolic [Juglans regia]
DPTEQAAIDNFMVQQLDGTTNEWGWCK	5	5	5	maker_WALNUT_00019211-RA	PREDICTED: enolase 1 [Juglans regia]
VPGVVYTHPEVASVGK	5	5	5	maker_WALNUT_00019385-RA,maker_WALNUT_00003708-RA	PREDICTED: dihydrolipoyl dehydrogenase 1, mitochondrial [Juglans regia],PREDICTED: dihydrolipoyl dehydrogenase 1, mitochondrial-like [Juglans regia]
VVGCSCVVVK	5	5	5	maker_WALNUT_00020495-RA	PREDICTED: 40S ribosomal protein S12-like [Juglans regia]
LSEKEEEAR	5	5	5	maker_WALNUT_00021279-RA	PREDICTED: embryonic protein DC-8-like isoform X2 [Juglans regia]
VGMSCGGCVGAVK	5	5	5	maker_WALNUT_00023826-RA	PREDICTED: copper transport protein ATX1-like [Juglans regia]
AELDLLGVGYK	5	5	5	maker_WALNUT_00024379-RA	PREDICTED: IAA-amino acid hydrolase ILR1-like [Juglans regia]
LTDEGEIPR	5	5	5	maker_WALNUT_00026199-RA	PREDICTED: heparanase-like protein 1 [Juglans regia]
LSEVPSDSGK	5	5	5	maker_WALNUT_00028185-RA	PREDICTED: serine carboxypeptidase-like [Juglans regia]
YAGTELEFNGSK	5	5	5	maker_WALNUT_00029091-RA	PREDICTED: 20 kDa chaperonin, chloroplastic-like [Juglans regia]
WVADSDVIVGILEER	5	5	5	maker_WALNUT_00029176-RA	PREDICTED: glutathione S-transferase DHAR2-like [Juglans regia]
YPEPSFITPPEFASVGSK	5	5	5	maker_WALNUT_00029176-RA	PREDICTED: glutathione S-transferase DHAR2-like [Juglans regia]
IFEAFVK	5	5	5	maker_WALNUT_00029176-RA,WALNUT_braker_g59944.t1	PREDICTED: glutathione S-transferase DHAR2-like [Juglans regia],PREDICTED: glutathione S-transferase DHAR2-like [Juglans regia]
RADQHQK	5	5	5	maker_WALNUT_00027761-RA	PREDICTED: 11S globulin seed storage protein 2-like [Juglans regia]
ESVSQGLAAASEYAK	5	5	5	WALNUT_braker_g29810.t1	PREDICTED: seed biotin-containing protein SBP65-like isoform X1 [Juglans regia]
FESLADK	5	5	5	WALNUT_braker_g29810.t1	PREDICTED: seed biotin-containing protein SBP65-like isoform X1 [Juglans regia]
ATVAGWTAGHYTCDK	5	5	5	WALNUT_braker_g29810.t1,XP_018810794.1	PREDICTED: seed biotin-containing protein SBP65-like isoform X1 [Juglans regia],PREDICTED: seed biotin-containing protein SBP65-like, partial [Juglans regia]
NPEEIPWAETGAEIIVESTGVFTDK	5	5	5	WALNUT_braker_g59106.t1	PREDICTED: glyceraldehyde-3-phosphate dehydrogenase 2, cytosolic-like [Juglans regia]
QLLTESGANFK	5	5	5	WALNUT_braker_g631.t1,maker_WALNUT_00018239-RA	PREDICTED: glutaredoxin-C2-like [Juglans regia],PREDICTED: glutaredoxin-like [Juglans regia]
NPEEIPWGKTGAEYIVESTGVFTDK	5	5	5	WALNUT_braker_g7740.t1	PREDICTED: glyceraldehyde-3-phosphate dehydrogenase, cytosolic [Juglans regia]
IGATEPSQLAINDNANGLAR	5	5	5	XP_018812677.1	PREDICTED: fructose-bisphosphate aldolase 6, cytosolic-like [Juglans regia]
EGDEVFGDINEVALEQPK	5	5	5	XP_018823047.1	PREDICTED: 2-methylene-furan-3-one reductase-like [Juglans regia]
GLCPVVGCR	5	5	5	XP_018823303.1	PREDICTED: osmotin-like protein isoform X2 [Juglans regia]
TGCSYNHGHFSCATGDCGGR	5	5	5	XP_018823303.1	PREDICTED: osmotin-like protein isoform X2 [Juglans regia]
ATAGDNAEEIK	5	5	5	XP_018826868.1	PREDICTED: heat shock 70 kDa protein, mitochondrial [Juglans regia]
FYLAGNPR	5	5	5	XP_018842295.1	PREDICTED: legumin B-like [Juglans regia]
TTPSVVAFTPK	5	5	6	XP_018826868.1,XP_018846283.1	PREDICTED: heat shock 70 kDa protein, mitochondrial [Juglans regia],PREDICTED: heat shock 70 kDa protein, mitochondrial-like [Juglans regia]
LNEAVMHFGESIK	5	6	6	maker_WALNUT_00016477-RA	PREDICTED: cyanate hydratase [Juglans regia]
INPAAPLDK	5	6	6	maker_WALNUT_00017324-RA	PREDICTED: alcohol dehydrogenase 1 [Juglans regia]
AATEYATEK	5	6	6	WALNUT_braker_g29810.t1	PREDICTED: seed biotin-containing protein SBP65-like isoform X1 [Juglans regia]
YKAEDEEVKK	6	0	0	XP_018808096.1,XP_018828366.1	PREDICTED: heat shock 70 kDa protein [Juglans regia],PREDICTED: heat shock 70 kDa protein-like [Juglans regia]
YSDPSVQSDIK	6	0	0	XP_018823263.1	PREDICTED: probable mediator of RNA polymerase II transcription subunit 37c [Juglans regia]
ANLLATCPDR	6	0	0	XP_018823303.1	PREDICTED: osmotin-like protein isoform X2 [Juglans regia]
GELLVGTPAK	6	0	0	XP_018826868.1,XP_018846283.1	PREDICTED: heat shock 70 kDa protein, mitochondrial [Juglans regia],PREDICTED: heat shock 70 kDa protein, mitochondrial-like [Juglans regia]
STGPHFNPAGK	6	0	0	XP_018859363.1	PREDICTED: superoxide dismutase [Cu-Zn] 1-like [Juglans regia]
FISDSVEGQTEQVLR	6	0	6	maker_WALNUT_00002022-RA	PREDICTED: reactive Intermediate Deaminase A, chloroplastic-like [Juglans regia]
DRVPTLTSHFESLADK	6	0	6	maker_WALNUT_00002401-RA	PREDICTED: seed biotin-containing protein SBP65-like [Juglans regia]
AQQNSLDTLR	6	0	6	maker_WALNUT_00002401-RA	PREDICTED: seed biotin-containing protein SBP65-like [Juglans regia]
TEEVEEEGKPSQSVMQESFQPTQENGR	6	0	6	maker_WALNUT_00002401-RA	PREDICTED: seed biotin-containing protein SBP65-like [Juglans regia]
FEEAASGAGQYSADK	6	0	6	maker_WALNUT_00005241-RA	PREDICTED: late embryogenesis abundant protein D-29 isoform X1 [Juglans regia]
LLEYDGDR	6	0	6	maker_WALNUT_00009195-RA	PREDICTED: protein disulfide-isomerase-like [Juglans regia]
TAAPHDPSKDEL	6	0	6	maker_WALNUT_00009195-RA	PREDICTED: protein disulfide-isomerase-like [Juglans regia]
HVPISIAGTR	6	0	6	maker_WALNUT_00014533-RA	PREDICTED: putative 4-hydroxy-4-methyl-2-oxoglutarate aldolase 2 [Juglans regia]
QLLNFGPSTSIE	6	0	6	maker_WALNUT_00015084-RA	PREDICTED: cysteine proteinase inhibitor B-like [Juglans regia]
ISGDALINLYK	6	0	6	maker_WALNUT_00019211-RA	PREDICTED: enolase 1 [Juglans regia]
GEDSDVAGLVVGSVEVPK	6	0	6	maker_WALNUT_00019213-RA	PREDICTED: uncharacterized protein LOC109005162 [Juglans regia]
GQGGNNLHIGGNR	6	0	6	maker_WALNUT_00022737-RA	PREDICTED: dehydrin HIRD11 [Juglans regia]
TTAQNPR	6	0	6	maker_WALNUT_00025138-RA	PREDICTED: 11 kDa late embryogenesis abundant protein [Juglans regia]
VLTDVGDVPVQEIR	6	0	6	maker_WALNUT_00030836-RA	PREDICTED: arginase 1, mitochondrial, partial [Juglans regia]
YLQEQNPNVK	6	0	6	maker_WALNUT_00031285-RA	PREDICTED: cysteine synthase-like [Juglans regia]
IDNFMVQELDGTVNEWGWCK	6	0	6	maker_WALNUT_00031405-RA	PREDICTED: enolase-like, partial [Juglans regia]
HPLSVIK	6	0	6	maker_WALNUT_00031699-RA	PREDICTED: fasciclin-like arabinogalactan protein 10 [Juglans regia]
GGLFGDNIK	6	0	6	XP_018852474.1	PREDICTED: probable phospholipid hydroperoxide glutathione peroxidase [Juglans regia]
GIEGLFK	6	5	5	maker_WALNUT_00019385-RA,maker_WALNUT_00003708-RA	PREDICTED: dihydrolipoyl dehydrogenase 1, mitochondrial [Juglans regia],PREDICTED: dihydrolipoyl dehydrogenase 1, mitochondrial-like [Juglans regia]
LNVVLSGATWLEPDPIDR	6	6	0	WALNUT_braker_g16232.t1,WALNUT_braker_g16233.t1	PREDICTED: protein DJ-1 homolog D-like [Juglans regia],PREDICTED: protein DJ-1 homolog D-like [Juglans regia]
VASSCGVSLPK	6	6	0	WALNUT_braker_g16391.t1	PREDICTED: non-specific lipid-transfer protein 2 [Juglans regia]
GLKEEFEEHAEK	6	6	0	WALNUT_braker_g17218.t1	PREDICTED: acyl-CoA-binding protein isoform X3 [Juglans regia]
GNSNVEGVVTLAQEDDGPTTVNVR	6	6	0	WALNUT_braker_g271.t1	PREDICTED: superoxide dismutase [Cu-Zn], chloroplastic-like [Juglans regia]
TLSTASGETFK	6	6	0	WALNUT_braker_g34627.t1	PREDICTED: monodehydroascorbate reductase, seedling isozyme-like [Juglans regia]
LTDFGVQGADAK	6	6	0	WALNUT_braker_g34627.t1	PREDICTED: monodehydroascorbate reductase, seedling isozyme-like [Juglans regia]
LVIELAPMEIR	6	6	0	WALNUT_braker_g44909.t1	PREDICTED: probable alpha-mannosidase At5g13980 isoform X4 [Juglans regia]
TLGCEVAQCK	6	6	0	WALNUT_braker_g47623.t1	PREDICTED: aspartyl protease AED3-like [Juglans regia]
KVIISAPSK	6	6	0	WALNUT_braker_g59106.t1,WALNUT_braker_g7740.t1,WALNUT_braker_g5977.t1	PREDICTED: glyceraldehyde-3-phosphate dehydrogenase 2, cytosolic-like [Juglans regia],PREDICTED: glyceraldehyde-3-phosphate dehydrogenase, cytosolic [Juglans regia],PREDICTED: glyceraldehyde-3-phosphate dehydrogenase, cytosolic-like [Juglans regia]
ALAENEGEGLAK	6	6	0	WALNUT_braker_g60341.t1	PREDICTED: dihydrolipoyl dehydrogenase 2, chloroplastic-like [Juglans regia]
ITPSWVAFTDSER	6	6	0	XP_018835203.1	PREDICTED: luminal-binding protein [Juglans regia]
LSQEEIDR	6	6	0	XP_018835203.1	PREDICTED: luminal-binding protein [Juglans regia]
AADALLLK	6	6	6	csp_P00924_ENO1_YEAST	csp_P00924_ENO1_YEAST
AVDDFLISLDGTANK	6	6	6	csp_P00924_ENO1_YEAST	csp_P00924_ENO1_YEAST
YLAEFK	6	6	6	maker_WALNUT_00000102-RA,maker_WALNUT_00001377-RA,maker_WALNUT_00015420-RA,maker_WALNUT_00007858-RA	PREDICTED: 14-3-3 protein 7 [Juglans regia],PREDICTED: 14-3-3-like protein A [Juglans regia],PREDICTED: 14-3-3-like protein A [Juglans regia],PREDICTED: 14-3-3-like protein B [Juglans regia]
YPIEHGIVSNWDDMEK	6	6	6	maker_WALNUT_00000266-RA	PREDICTED: actin-7 [Juglans regia]
AGFAGDDAPR	6	6	6	maker_WALNUT_00000266-RA	PREDICTED: actin-7 [Juglans regia]
NYELPDGQVITIGAER	6	6	6	maker_WALNUT_00000266-RA	PREDICTED: actin-7 [Juglans regia]
LEPSEFDEWIR	6	6	6	maker_WALNUT_00000428-RA	PREDICTED: probable calcium-binding protein CML13 [Juglans regia]
LGALPEGLK	6	6	6	maker_WALNUT_00000443-RA,maker_WALNUT_00027337-RA	PREDICTED: hsp70-Hsp90 organizing protein 3-like [Juglans regia],PREDICTED: hsp70-Hsp90 organizing protein 3-like isoform X1 [Juglans regia]
ALETYQEGLK	6	6	6	maker_WALNUT_00000443-RA,maker_WALNUT_00027337-RA	PREDICTED: hsp70-Hsp90 organizing protein 3-like [Juglans regia],PREDICTED: hsp70-Hsp90 organizing protein 3-like isoform X1 [Juglans regia]
DDLFNINAGIVK	6	6	6	maker_WALNUT_00000545-RA,maker_WALNUT_00001885-RA	PREDICTED: malate dehydrogenase, mitochondrial [Juglans regia],PREDICTED: malate dehydrogenase, mitochondrial-like [Juglans regia]
LFGVTTLDVVR	6	6	6	maker_WALNUT_00000545-RA,maker_WALNUT_00001885-RA	PREDICTED: malate dehydrogenase, mitochondrial [Juglans regia],PREDICTED: malate dehydrogenase, mitochondrial-like [Juglans regia]
ANFSDEDIK	6	6	6	maker_WALNUT_00000545-RA,maker_WALNUT_00001885-RA	PREDICTED: malate dehydrogenase, mitochondrial [Juglans regia],PREDICTED: malate dehydrogenase, mitochondrial-like [Juglans regia]
VGLGSSDPDSGK	6	6	6	maker_WALNUT_00000612-RA	PREDICTED: probable protein phosphatase 2C 39 [Juglans regia]
TGTVFAALGSDGGVK	6	6	6	maker_WALNUT_00000629-RA	PREDICTED: stem-specific protein TSJT1-like [Juglans regia]
GDFAVEIGR	6	6	6	maker_WALNUT_00001572-RA	PREDICTED: nucleoside diphosphate kinase B [Juglans regia]
SGVADMVNTGGR	6	6	6	maker_WALNUT_00001825-RA	PREDICTED: leucine aminopeptidase 1-like [Juglans regia]
SVDILGLGTGPELEK	6	6	6	maker_WALNUT_00001825-RA	PREDICTED: leucine aminopeptidase 1-like [Juglans regia]
TIEVNNTDAEGR	6	6	6	maker_WALNUT_00001825-RA,maker_WALNUT_00024272-RA	PREDICTED: leucine aminopeptidase 1-like [Juglans regia],PREDICTED: leucine aminopeptidase 1-like [Juglans regia]
SEVAGYAGEDQLGK	6	6	6	maker_WALNUT_00001885-RA	PREDICTED: malate dehydrogenase, mitochondrial-like [Juglans regia]
ALKPELEASIEK	6	6	6	maker_WALNUT_00001885-RA	PREDICTED: malate dehydrogenase, mitochondrial-like [Juglans regia]
LFNAVAAEDLIVK	6	6	6	maker_WALNUT_00001995-RA	PREDICTED: thiamine thiazole synthase, chloroplastic-like [Juglans regia]
APAALGPYSQAIK	6	6	6	maker_WALNUT_00002022-RA,maker_WALNUT_00002879-RA	PREDICTED: reactive Intermediate Deaminase A, chloroplastic-like [Juglans regia],PREDICTED: reactive Intermediate Deaminase A, chloroplastic-like isoform X1 [Juglans regia]
QTHMDEEIYNQLVQR	6	6	6	maker_WALNUT_00002777-RA	PREDICTED: temperature-induced lipocalin-1 [Juglans regia]
VGDLVVEGQEFIEATR	6	6	6	maker_WALNUT_00002908-RA	PREDICTED: aspartic proteinase-like isoform X2 [Juglans regia]
NADEEEGGEIVFGGVDPNHYK	6	6	6	maker_WALNUT_00002908-RA	PREDICTED: aspartic proteinase-like isoform X2 [Juglans regia]
APSTAQEFK	6	6	6	maker_WALNUT_00002922-RA	PREDICTED: uncharacterized protein LOC108983399 [Juglans regia]
AATQEDAEGVVSAELR	6	6	6	maker_WALNUT_00003398-RA	PREDICTED: late embryogenesis abundant protein D-34-like [Juglans regia]
AVDNSGTVIGIK	6	6	6	maker_WALNUT_00003572-RA	PREDICTED: proteasome subunit alpha type-3-like [Juglans regia]
VSPATSTIADK	6	6	6	maker_WALNUT_00004350-RA	PREDICTED: low-temperature-induced 65 kDa protein-like isoform X1 [Juglans regia]
VHGTGITDTDLGIGNESR	6	6	6	maker_WALNUT_00004350-RA	PREDICTED: low-temperature-induced 65 kDa protein-like isoform X1 [Juglans regia]
GVTSNPAIFQK	6	6	6	maker_WALNUT_00004549-RA	PREDICTED: uncharacterized protein LOC108997328 [Juglans regia]
LADDTQGTVEAAK	6	6	6	maker_WALNUT_00004549-RA	PREDICTED: uncharacterized protein LOC108997328 [Juglans regia]
VSEAEGVYSALEK	6	6	6	maker_WALNUT_00004549-RA	PREDICTED: uncharacterized protein LOC108997328 [Juglans regia]
TSTGVYVANR	6	6	6	maker_WALNUT_00004736-RA	PREDICTED: proteasome subunit beta type-6 [Juglans regia]
SGSAADSQIVSDYVR	6	6	6	maker_WALNUT_00004736-RA	PREDICTED: proteasome subunit beta type-6 [Juglans regia]
QNSLEIDSLAR	6	6	6	maker_WALNUT_00004927-RA	PREDICTED: cysteine proteinase inhibitor A-like [Juglans regia]
WSREEQELEDR	6	6	6	maker_WALNUT_00005587-RA	PREDICTED: legumin A-like [Juglans regia]
HGEPGQQQR	6	6	6	maker_WALNUT_00005587-RA	PREDICTED: legumin A-like [Juglans regia]
LQSNHDQR	6	6	6	maker_WALNUT_00005587-RA	PREDICTED: legumin A-like [Juglans regia]
VDFDMLGSCK	6	6	6	maker_WALNUT_00005906-RA	PREDICTED: chaperonin CPN60-2, mitochondrial [Juglans regia]
GVEELADAVK	6	6	6	maker_WALNUT_00005906-RA	PREDICTED: chaperonin CPN60-2, mitochondrial [Juglans regia]
GEYVDMVQSGIIDPVK	6	6	6	maker_WALNUT_00005906-RA	PREDICTED: chaperonin CPN60-2, mitochondrial [Juglans regia]
TALVDAASVSSLMTTTEAVVTEIPK	6	6	6	maker_WALNUT_00005906-RA,maker_WALNUT_00002745-RA	PREDICTED: chaperonin CPN60-2, mitochondrial [Juglans regia],PREDICTED: chaperonin CPN60-2, mitochondrial-like [Juglans regia]
TLYNELEVVEGMK	6	6	6	maker_WALNUT_00005906-RA,maker_WALNUT_00002745-RA	PREDICTED: chaperonin CPN60-2, mitochondrial [Juglans regia],PREDICTED: chaperonin CPN60-2, mitochondrial-like [Juglans regia]
LIAASGEPGDR	6	6	6	maker_WALNUT_00005948-RA	PREDICTED: proteasome subunit beta type-2-A [Juglans regia]
MEIVVIK	6	6	6	maker_WALNUT_00006213-RA	PREDICTED: nitrogen regulatory protein P-II homolog [Juglans regia]
ALGQISER	6	6	6	maker_WALNUT_00006551-RA	PREDICTED: malate dehydrogenase-like [Juglans regia]
SYGVLIPDQGIALR	6	6	6	maker_WALNUT_00006668-RA	PREDICTED: 2-Cys peroxiredoxin BAS1, chloroplastic [Juglans regia]
TLQALQYVQENPDEVCPAGWKPGEK	6	6	6	maker_WALNUT_00006668-RA,maker_WALNUT_00025108-RA	PREDICTED: 2-Cys peroxiredoxin BAS1, chloroplastic [Juglans regia],PREDICTED: 2-Cys peroxiredoxin BAS1, chloroplastic-like [Juglans regia]
VVDIVDTFR	6	6	6	maker_WALNUT_00007571-RA	PREDICTED: translationally-controlled tumor protein homolog [Juglans regia]
LQEQPSFDK	6	6	6	maker_WALNUT_00007571-RA	PREDICTED: translationally-controlled tumor protein homolog [Juglans regia]
TFFIDFDYLK	6	6	6	maker_WALNUT_00007983-RA	PREDICTED: alpha-mannosidase At3g26720-like [Juglans regia]
LFLANPDLPR	6	6	6	maker_WALNUT_00008352-RA	PREDICTED: 12-oxophytodienoate reductase 2-like [Juglans regia]
ASDEVETESSPSLLPMR	6	6	6	maker_WALNUT_00008352-RA	PREDICTED: 12-oxophytodienoate reductase 2-like [Juglans regia]
VNNISLGASEQDIK	6	6	6	maker_WALNUT_00008357-RA	PREDICTED: binding partner of ACD11 1-like [Juglans regia]
VSAGTILVTDK	6	6	6	maker_WALNUT_00008357-RA	PREDICTED: binding partner of ACD11 1-like [Juglans regia]
STIEYEVK	6	6	6	maker_WALNUT_00008362-RA	PREDICTED: S-norcoclaurine synthase 2-like [Juglans regia]
LYDSIFEK	6	6	6	maker_WALNUT_00008419-RA	PREDICTED: uncharacterized protein LOC108979055 [Juglans regia]
VFFDMAIGGQPVGR	6	6	6	maker_WALNUT_00008847-RA	PREDICTED: peptidyl-prolyl cis-trans isomerase [Juglans regia]
VIEGLDVVK	6	6	6	maker_WALNUT_00008847-RA	PREDICTED: peptidyl-prolyl cis-trans isomerase [Juglans regia]
VATPIQAQEVHVALR	6	6	6	maker_WALNUT_00008851-RA	PREDICTED: triosephosphate isomerase, chloroplastic [Juglans regia]
QEDIDGFLVGGASLK	6	6	6	maker_WALNUT_00008851-RA	PREDICTED: triosephosphate isomerase, chloroplastic [Juglans regia]
KYTEEGQGAVK	6	6	6	maker_WALNUT_00009120-RA	PREDICTED: uncharacterized protein LOC108995148 [Juglans regia]
SLDEFLSGK	6	6	6	maker_WALNUT_00009545-RA	PREDICTED: elongation factor 1-beta 2 [Juglans regia]
MLLALIGHVEDA	6	6	6	maker_WALNUT_00009617-RA	PREDICTED: annexin D2-like [Juglans regia]
SYSHEELIR	6	6	6	maker_WALNUT_00009617-RA	PREDICTED: annexin D2-like [Juglans regia]
LPTDEAVTR	6	6	6	maker_WALNUT_00010501-RA	PREDICTED: late embryogenesis abundant protein D-34-like [Juglans regia]
AGFVGYNDVTDDAGDR	6	6	6	maker_WALNUT_00010501-RA	PREDICTED: late embryogenesis abundant protein D-34-like [Juglans regia]
LIVESIAGQVVDQFSQR	6	6	6	maker_WALNUT_00010501-RA	PREDICTED: late embryogenesis abundant protein D-34-like [Juglans regia]
LADVLANATSK	6	6	6	maker_WALNUT_00010501-RA	PREDICTED: late embryogenesis abundant protein D-34-like [Juglans regia]
GYPNASISSR	6	6	6	maker_WALNUT_00010724-RA	PREDICTED: universal stress protein A-like protein [Juglans regia]
VLQVSGER	6	6	6	maker_WALNUT_00010763-RA	PREDICTED: 18.5 kDa class I heat shock protein-like [Juglans regia]
VEEAEPPKP	6	6	6	maker_WALNUT_00010835-RA	PREDICTED: plasma membrane-associated cation-binding protein 1-like [Juglans regia]
WGELESGQTTIAFTPLHQHETDDLTGAVQTAR	6	6	6	maker_WALNUT_00011127-RA	PREDICTED: uncharacterized protein LOC108992954 [Juglans regia]
AVENGAVPVSEPETK	6	6	6	maker_WALNUT_00011127-RA	PREDICTED: uncharacterized protein LOC108992954 [Juglans regia]
QPVEVCFAYPDVDAAYK	6	6	6	maker_WALNUT_00011127-RA	PREDICTED: uncharacterized protein LOC108992954 [Juglans regia]
ALLNESNEFVGDK	6	6	6	maker_WALNUT_00011155-RA	PREDICTED: triosephosphate isomerase, cytosolic [Juglans regia]
HITIFSPEGR	6	6	6	maker_WALNUT_00011622-RA	PREDICTED: proteasome subunit alpha type-6 isoform X2 [Juglans regia]
VELLEPEPINSQADYWK	6	6	6	maker_WALNUT_00011934-RA	PREDICTED: oil body-associated protein 2A-like [Juglans regia]
YNISTEALR	6	6	6	maker_WALNUT_00011934-RA,maker_WALNUT_00003197-RA	PREDICTED: oil body-associated protein 2A-like [Juglans regia],PREDICTED: oil body-associated protein 2C-like [Juglans regia]
TLTAVLGSEEAAK	6	6	6	maker_WALNUT_00012026-RA	PREDICTED: subtilisin-like protease SBT3
MPEVTFLK	6	6	6	maker_WALNUT_00012066-RA	PREDICTED: thioredoxin H-type-like isoform X2 [Juglans regia]
VNVLNVEENPSDFK	6	6	6	maker_WALNUT_00012514-RA	PREDICTED: peroxiredoxin-2F, mitochondrial-like isoform X2 [Juglans regia]
AYTDELVQTAK	6	6	6	maker_WALNUT_00012852-RA	PREDICTED: fructose-bisphosphate aldolase 3, chloroplastic [Juglans regia]
WLHANTSSEVAATTR	6	6	6	maker_WALNUT_00013502-RA	PREDICTED: triosephosphate isomerase, cytosolic [Juglans regia]
VATPAQAQEVHSELR	6	6	6	maker_WALNUT_00013502-RA	PREDICTED: triosephosphate isomerase, cytosolic [Juglans regia]
LDAQPELFIR	6	6	6	maker_WALNUT_00013591-RA	PREDICTED: heat shock protein 83 [Juglans regia]
SGDELTSLK	6	6	6	maker_WALNUT_00013591-RA	PREDICTED: heat shock protein 83 [Juglans regia]
GVVDSDDLPLNISR	6	6	6	maker_WALNUT_00013591-RA	PREDICTED: heat shock protein 83 [Juglans regia]
TLSIIDSGIGMTK	6	6	6	maker_WALNUT_00013591-RA	PREDICTED: heat shock protein 83 [Juglans regia]
IMDVDSPLFSTLK	6	6	6	maker_WALNUT_00013810-RA	PREDICTED: 17.1 kDa class II heat shock protein-like [Juglans regia]
IVNDGVTVAK	6	6	6	maker_WALNUT_00014091-RA	PREDICTED: ruBisCO large subunit-binding protein subunit beta, chloroplastic [Juglans regia]
YGYNAATGK	6	6	6	maker_WALNUT_00014091-RA	PREDICTED: ruBisCO large subunit-binding protein subunit beta, chloroplastic [Juglans regia]
AAVEEGIVVGGGCTLLR	6	6	6	maker_WALNUT_00014091-RA	PREDICTED: ruBisCO large subunit-binding protein subunit beta, chloroplastic [Juglans regia]
SQYLDDIAILTGGTVIR	6	6	6	maker_WALNUT_00014091-RA	PREDICTED: ruBisCO large subunit-binding protein subunit beta, chloroplastic [Juglans regia]
LADLVGVTLGPK	6	6	6	maker_WALNUT_00014091-RA	PREDICTED: ruBisCO large subunit-binding protein subunit beta, chloroplastic [Juglans regia]
GIQTSEDYR	6	6	6	maker_WALNUT_00014371-RA	PREDICTED: calreticulin [Juglans regia]
APMIDNPEFK	6	6	6	maker_WALNUT_00014371-RA	PREDICTED: calreticulin [Juglans regia]
FDDGWESR	6	6	6	maker_WALNUT_00014371-RA	PREDICTED: calreticulin [Juglans regia]
FYAISAEFPEFSNK	6	6	6	maker_WALNUT_00014371-RA	PREDICTED: calreticulin [Juglans regia]
IVDQCSNGGLDLDHAGVFQK	6	6	6	maker_WALNUT_00014497-RA	PREDICTED: barwin-like [Juglans regia]
VTNSGTGAQATVR	6	6	6	maker_WALNUT_00014497-RA	PREDICTED: barwin-like [Juglans regia]
SPTSDTYVIFGEAK	6	6	6	maker_WALNUT_00014611-RA	PREDICTED: nascent polypeptide-associated complex subunit alpha-like protein 1 [Juglans regia]
HEETTPR	6	6	6	maker_WALNUT_00015019-RA	PREDICTED: sucrose-binding protein-like [Juglans regia]
VAVVCGYGDVGK	6	6	6	maker_WALNUT_00015073-RA	PREDICTED: adenosylhomocysteinase [Juglans regia]
AEEIYEK	6	6	6	maker_WALNUT_00015073-RA	PREDICTED: adenosylhomocysteinase [Juglans regia]
ITIKPQTDR	6	6	6	maker_WALNUT_00015073-RA	PREDICTED: adenosylhomocysteinase [Juglans regia]
FAVGTEAIAK	6	6	6	maker_WALNUT_00015090-RA	PREDICTED: phosphoglycerate kinase, cytosolic-like [Juglans regia]
IGVIESLLGK	6	6	6	maker_WALNUT_00015090-RA	PREDICTED: phosphoglycerate kinase, cytosolic-like [Juglans regia]
VIASGTMPDPGSLK	6	6	6	maker_WALNUT_00015287-RA	PREDICTED: desiccation protectant protein Lea14 homolog [Juglans regia]
AGEEVPVTSEK	6	6	6	maker_WALNUT_00015398-RA	PREDICTED: ran-binding protein 1 homolog a-like [Juglans regia]
TVDAEELSVEER	6	6	6	maker_WALNUT_00015420-RA	PREDICTED: 14-3-3-like protein A [Juglans regia]
FSQEPEPIDWEYYR	6	6	6	maker_WALNUT_00015454-RA	PREDICTED: ATP synthase subunit d, mitochondrial-like [Juglans regia]
SVQVIVVTDGER	6	6	6	maker_WALNUT_00016034-RA	PREDICTED: NADP-dependent malic enzyme-like [Juglans regia]
LLGGNLADQR	6	6	6	maker_WALNUT_00016034-RA	PREDICTED: NADP-dependent malic enzyme-like [Juglans regia]
AYELGLATR	6	6	6	maker_WALNUT_00016034-RA	PREDICTED: NADP-dependent malic enzyme-like [Juglans regia]
AAATTADR	6	6	6	maker_WALNUT_00016222-RA	PREDICTED: non-specific lipid-transfer protein 3-like [Juglans regia]
IDIDQEGLGSVLSK	6	6	6	maker_WALNUT_00016623-RA	PREDICTED: thioredoxin O2, mitochondrial-like isoform X1 [Juglans regia]
LFQSGSGGR	6	6	6	maker_WALNUT_00016645-RA	PREDICTED: uncharacterized protein LOC109003048 [Juglans regia]
MVAGSATGGLK	6	6	6	maker_WALNUT_00016688-RA	PREDICTED: probable mannitol dehydrogenase isoform X1 [Juglans regia]
LAYDGFLSK	6	6	6	maker_WALNUT_00016788-RA	PREDICTED: probable 6-phosphogluconolactonase 4, chloroplastic [Juglans regia]
GLVGEIISR	6	6	6	maker_WALNUT_00016849-RA	PREDICTED: nucleoside diphosphate kinase 2, chloroplastic [Juglans regia]
LIGSTNPLQADPGTIR	6	6	6	maker_WALNUT_00016849-RA	PREDICTED: nucleoside diphosphate kinase 2, chloroplastic [Juglans regia]
ITSPLLEPSSVEK	6	6	6	maker_WALNUT_00017046-RA	PREDICTED: proteasome subunit alpha type-5-like [Juglans regia]
VTPNNVDIAK	6	6	6	maker_WALNUT_00017046-RA	PREDICTED: proteasome subunit alpha type-5-like [Juglans regia]
LGSTAIGLK	6	6	6	maker_WALNUT_00017046-RA	PREDICTED: proteasome subunit alpha type-5-like [Juglans regia]
GYISPQFVTNPEK	6	6	6	maker_WALNUT_00017108-RA	PREDICTED: ruBisCO large subunit-binding protein subunit alpha [Juglans regia]
AIELPDAMENAGAALIR	6	6	6	maker_WALNUT_00017108-RA	PREDICTED: ruBisCO large subunit-binding protein subunit alpha [Juglans regia]
LIAEFENAR	6	6	6	maker_WALNUT_00017108-RA	PREDICTED: ruBisCO large subunit-binding protein subunit alpha [Juglans regia]
SALQSGIDK	6	6	6	maker_WALNUT_00017108-RA	PREDICTED: ruBisCO large subunit-binding protein subunit alpha [Juglans regia]
YEDTSVPIER	6	6	6	maker_WALNUT_00017374-RA	PREDICTED: phosphoprotein ECPP44-like [Juglans regia]
GSHEYESAVVDHDR	6	6	6	maker_WALNUT_00017374-RA	PREDICTED: phosphoprotein ECPP44-like [Juglans regia]
VLGAEGEGGYEVLK	6	6	6	maker_WALNUT_00017483-RA	PREDICTED: uncharacterized protein LOC109013889 [Juglans regia]
VGDAEETMAGAMAYGK	6	6	6	maker_WALNUT_00017599-RA	PREDICTED: uncharacterized protein LOC108987164 [Juglans regia]
TENVVGSVTEK	6	6	6	maker_WALNUT_00018770-RA	PREDICTED: late embryogenesis abundant protein 1-like [Juglans regia]
AAETVQNIGEK	6	6	6	maker_WALNUT_00018770-RA	PREDICTED: late embryogenesis abundant protein 1-like [Juglans regia]
NITVNEAQSR	6	6	6	maker_WALNUT_00018919-RA,maker_WALNUT_00025990-RA	PREDICTED: glycine-rich RNA-binding protein-like [Juglans regia],PREDICTED: glycine-rich RNA-binding protein-like [Juglans regia]
TYGVITSEK	6	6	6	maker_WALNUT_00019042-RA	PREDICTED: protein-L-isoaspartate O-methyltransferase 1-like [Juglans regia]
LSSINVENNEDNR	6	6	6	maker_WALNUT_00019204-RA	PREDICTED: fructose-bisphosphate aldolase 6, cytosolic [Juglans regia]
TWAGKPENVK	6	6	6	maker_WALNUT_00019204-RA	PREDICTED: fructose-bisphosphate aldolase 6, cytosolic [Juglans regia]
ALQQSTLK	6	6	6	maker_WALNUT_00019204-RA,XP_018812677.1,WALNUT_braker_g39597.t1	PREDICTED: fructose-bisphosphate aldolase 6, cytosolic [Juglans regia],PREDICTED: fructose-bisphosphate aldolase 6, cytosolic-like [Juglans regia],PREDICTED: fructose-bisphosphate aldolase, cytoplasmic isozyme 1 [Juglans regia]
TYDLNFKEENNDGSQK	6	6	6	maker_WALNUT_00019211-RA,maker_WALNUT_00031405-RA	PREDICTED: enolase 1 [Juglans regia],PREDICTED: enolase-like, partial [Juglans regia]
VCHAHPTMSEALK	6	6	6	maker_WALNUT_00019385-RA,maker_WALNUT_00003708-RA	PREDICTED: dihydrolipoyl dehydrogenase 1, mitochondrial [Juglans regia],PREDICTED: dihydrolipoyl dehydrogenase 1, mitochondrial-like [Juglans regia]
TNSGILLPGSTTK	6	6	6	maker_WALNUT_00019471-RA	PREDICTED: 10 kDa chaperonin-like [Juglans regia]
VNVEQNTLIIQGEGEKESDDDENVRR	6	6	6	maker_WALNUT_00019664-RA	PREDICTED: small heat shock protein, chloroplastic-like [Juglans regia]
SLGEWAGLCK	6	6	6	maker_WALNUT_00020495-RA	PREDICTED: 40S ribosomal protein S12-like [Juglans regia]
HAAQLCVLAEDCDQPDYVK	6	6	6	maker_WALNUT_00020495-RA	PREDICTED: 40S ribosomal protein S12-like [Juglans regia]
QKLEEYTGSAAEK	6	6	6	maker_WALNUT_00021279-RA	PREDICTED: embryonic protein DC-8-like isoform X2 [Juglans regia]
EGDQISGQTFNDVGR	6	6	6	maker_WALNUT_00021279-RA	PREDICTED: embryonic protein DC-8-like isoform X2 [Juglans regia]
ASSQTELVK	6	6	6	maker_WALNUT_00023576-RA	PREDICTED: inositol-phosphate phosphatase-like [Juglans regia]
ACSVEEIDEGR	6	6	6	maker_WALNUT_00023855-RA	PREDICTED: glucose and ribitol dehydrogenase homolog 1-like isoform X1 [Juglans regia]
SVDILGLGTGPDLEK	6	6	6	maker_WALNUT_00024272-RA	PREDICTED: leucine aminopeptidase 1-like [Juglans regia]
QAEDVSSAVIFGR	6	6	6	maker_WALNUT_00024272-RA	PREDICTED: leucine aminopeptidase 1-like [Juglans regia]
VGDYLVFNYDPNTDSVLQVTR	6	6	6	maker_WALNUT_00024278-RA	PREDICTED: early nodulin-like protein 1 [Juglans regia]
SLSTEGLSFIQER	6	6	6	maker_WALNUT_00024379-RA	PREDICTED: IAA-amino acid hydrolase ILR1-like [Juglans regia]
QAEQQLVNDR	6	6	6	maker_WALNUT_00025553-RA	PREDICTED: aspartate aminotransferase, cytoplasmic [Juglans regia]
LILGADSPAVQENR	6	6	6	maker_WALNUT_00025553-RA	PREDICTED: aspartate aminotransferase, cytoplasmic [Juglans regia]
TVLVDNEDFLKELE	6	6	6	maker_WALNUT_00025979-RA	PREDICTED: putative lactoylglutathione lyase [Juglans regia]
SSNNASSLETSETR	6	6	6	maker_WALNUT_00026810-RA	PREDICTED: probable proteasome inhibitor isoform X1 [Juglans regia]
LDGSSLPR	6	6	6	maker_WALNUT_00026810-RA	PREDICTED: probable proteasome inhibitor isoform X1 [Juglans regia]
VLGADDVTGEPLIQR	6	6	6	maker_WALNUT_00026954-RA	PREDICTED: adenylate kinase 4 [Juglans regia]
LNVQVSDVK	6	6	6	maker_WALNUT_00027037-RA,maker_WALNUT_00006551-RA	PREDICTED: malate dehydrogenase [Juglans regia],PREDICTED: malate dehydrogenase-like [Juglans regia]
GTDTVVLGVEK	6	6	6	maker_WALNUT_00027543-RA	PREDICTED: proteasome subunit alpha type-7-like [Juglans regia]
LENGVLTLELPK	6	6	6	maker_WALNUT_00027960-RA	PREDICTED: 22.0 kDa class IV heat shock protein-like [Juglans regia]
ASLEMLR	6	6	6	maker_WALNUT_00028185-RA	PREDICTED: serine carboxypeptidase-like [Juglans regia]
LQVVGQNAR	6	6	6	maker_WALNUT_00029094-RA	PREDICTED: 11-beta-hydroxysteroid dehydrogenase-like 5 [Juglans regia]
FMLEEGAEMQWK	6	6	6	maker_WALNUT_00029094-RA	PREDICTED: 11-beta-hydroxysteroid dehydrogenase-like 5 [Juglans regia]
ALDEHLK	6	6	6	maker_WALNUT_00029176-RA,WALNUT_braker_g59944.t1	PREDICTED: glutathione S-transferase DHAR2-like [Juglans regia],PREDICTED: glutathione S-transferase DHAR2-like [Juglans regia]
SIAGIITER	6	6	6	maker_WALNUT_00030817-RA	PREDICTED: CBS domain-containing protein CBSX3, mitochondrial-like [Juglans regia]
IEEHGFESTTIADVLK	6	6	6	maker_WALNUT_00030817-RA	PREDICTED: CBS domain-containing protein CBSX3, mitochondrial-like [Juglans regia]
GSSQQCR	6	6	6	maker_WALNUT_00027761-RA	PREDICTED: 11S globulin seed storage protein 2-like [Juglans regia]
YTDDMELDDAVHTAILTLK	6	6	6	WALNUT_braker_g10175.t1	PREDICTED: proteasome subunit alpha type-2-B [Juglans regia]
NIEIGIISTDK	6	6	6	WALNUT_braker_g10175.t1	PREDICTED: proteasome subunit alpha type-2-B [Juglans regia]
HESEEGEVK	6	6	6	WALNUT_braker_g11055.t1	PREDICTED: vicilin-like antimicrobial peptides 2-3 isoform X2 [Juglans regia]
RCEEQLR	6	6	6	WALNUT_braker_g11055.t1	PREDICTED: vicilin-like antimicrobial peptides 2-3 isoform X2 [Juglans regia]
SRHESEEGEVK	6	6	6	WALNUT_braker_g11055.t1	PREDICTED: vicilin-like antimicrobial peptides 2-3 isoform X2 [Juglans regia]
GREEEQQR	6	6	6	WALNUT_braker_g11055.t1	PREDICTED: vicilin-like antimicrobial peptides 2-3 isoform X2 [Juglans regia]
TSGQPMK	6	6	6	WALNUT_braker_g33606.t1,maker_WALNUT_00005586-RA	PREDICTED: 11S globulin seed storage protein 2-like [Juglans regia],PREDICTED: legumin A-like [Juglans regia]
AQEQVVAGTLHHLTLEAIDAGK	6	6	6	WALNUT_braker_g47597.t1	PREDICTED: cysteine proteinase inhibitor 12-like [Juglans regia]
GPQTLDLIK	6	6	6	WALNUT_braker_g50049.t1	PREDICTED: 5-methyltetrahydropteroyltriglutamate--homocysteine methyltransferase-like [Juglans regia]
QGETVIPGGTGGK	6	6	6	WALNUT_braker_g522.t1	PREDICTED: protein SLE2-like [Juglans regia]
RGLLLPSFSNAPR	6	6	6	WALNUT_braker_g553.t1	PREDICTED: legumin B-like [Juglans regia]
INNLNAQEPGRR	6	6	6	WALNUT_braker_g553.t1	PREDICTED: legumin B-like [Juglans regia]
SQSPEER	6	6	6	WALNUT_braker_g553.t1	PREDICTED: legumin B-like [Juglans regia]
VESEAGLSEYWNRNDEQFR	6	6	6	WALNUT_braker_g553.t1	PREDICTED: legumin B-like [Juglans regia]
GEQGSQR	6	6	6	WALNUT_braker_g553.t1	PREDICTED: legumin B-like [Juglans regia]
FGIVEGLMTTVHSITATQK	6	6	6	WALNUT_braker_g59106.t1	PREDICTED: glyceraldehyde-3-phosphate dehydrogenase 2, cytosolic-like [Juglans regia]
LVAWYDNEWGYSSR	6	6	6	WALNUT_braker_g59106.t1	PREDICTED: glyceraldehyde-3-phosphate dehydrogenase 2, cytosolic-like [Juglans regia]
NPEEIPWGK	6	6	6	WALNUT_braker_g7740.t1	PREDICTED: glyceraldehyde-3-phosphate dehydrogenase, cytosolic [Juglans regia]
ATYEEIK	6	6	6	WALNUT_braker_g7740.t1,WALNUT_braker_g5977.t1	PREDICTED: glyceraldehyde-3-phosphate dehydrogenase, cytosolic [Juglans regia],PREDICTED: glyceraldehyde-3-phosphate dehydrogenase, cytosolic-like [Juglans regia]
LVVDDFSPLPSK	6	6	6	WALNUT_braker_g9726.t1	PREDICTED: UTP--glucose-1-phosphate uridylyltransferase [Juglans regia]
LDPNVPVPEVK	6	6	6	XP_018823047.1	PREDICTED: 2-methylene-furan-3-one reductase-like [Juglans regia]
ASSFSEFFK	6	6	6	XP_018823303.1	PREDICTED: osmotin-like protein isoform X2 [Juglans regia]
YDLDFK	6	7	7	csp_P00924_ENO1_YEAST	csp_P00924_ENO1_YEAST
CGVSIPYK	6	7	7	maker_WALNUT_00016223-RA	PREDICTED: non-specific lipid-transfer protein 1-like isoform X2 [Juglans regia]
GHLFPNALYTPHWSMTDNR	6	8	8	maker_WALNUT_00027761-RA	PREDICTED: 11S globulin seed storage protein 2-like [Juglans regia]
IELSSTTQTEINLPFITADASGAK	7	0	0	XP_018826868.1,XP_018846283.1	PREDICTED: heat shock 70 kDa protein, mitochondrial [Juglans regia],PREDICTED: heat shock 70 kDa protein, mitochondrial-like [Juglans regia]
SLGEGEAVEYQIESGNDGR	7	0	7	maker_WALNUT_00003922-RA	PREDICTED: glycine-rich protein 2-like [Juglans regia]
TDVTDVK	7	0	7	maker_WALNUT_00015084-RA	PREDICTED: cysteine proteinase inhibitor B-like [Juglans regia]
GAGSTDAPTLSGGTTVSSPAPDAAATPAMNRP	7	0	7	maker_WALNUT_00017464-RA	PREDICTED: uncharacterized protein LOC109013892 [Juglans regia]
VEGAFESR	7	0	7	maker_WALNUT_00020315-RA,maker_WALNUT_00025970-RA	PREDICTED: metacaspase-4-like, partial [Juglans regia],PREDICTED: metacaspase-4-like, partial [Juglans regia]
GSAVCGDTCGCPVPCPGGVACR	7	7	0	WALNUT_braker_g36753.t1	PREDICTED: metallothionein-like protein 4A [Juglans regia]
YLTGSVTR	7	7	0	WALNUT_braker_g4837.t1	PREDICTED: 6,7-dimethyl-8-ribityllumazine synthase, chloroplastic [Juglans regia]
VISEAFPDYEVVR	7	7	0	WALNUT_braker_g60075.t1	PREDICTED: agmatine deiminase [Juglans regia]
IGSEVYHNLK	7	7	7	csp_P00924_ENO1_YEAST	csp_P00924_ENO1_YEAST
ILSSIEQK	7	7	7	maker_WALNUT_00000102-RA	PREDICTED: 14-3-3 protein 7 [Juglans regia]
DQTGSYLSEK	7	7	7	maker_WALNUT_00000293-RA	PREDICTED: late embryogenesis abundant protein 2-like [Juglans regia]
SGLADAQSAASR	7	7	7	maker_WALNUT_00000443-RA	PREDICTED: hsp70-Hsp90 organizing protein 3-like [Juglans regia]
SAQDIALADLAPTHPIR	7	7	7	maker_WALNUT_00001377-RA	PREDICTED: 14-3-3-like protein A [Juglans regia]
TVDVEELSVEER	7	7	7	maker_WALNUT_00001377-RA	PREDICTED: 14-3-3-like protein A [Juglans regia]
IISSIEQK	7	7	7	maker_WALNUT_00001377-RA,maker_WALNUT_00015420-RA	PREDICTED: 14-3-3-like protein A [Juglans regia],PREDICTED: 14-3-3-like protein A [Juglans regia]
GYIEGTAYK	7	7	7	maker_WALNUT_00002777-RA	PREDICTED: temperature-induced lipocalin-1 [Juglans regia]
AVVAEYGETIIK	7	7	7	maker_WALNUT_00002908-RA	PREDICTED: aspartic proteinase-like isoform X2 [Juglans regia]
AFDAMEEATLGDSK	7	7	7	maker_WALNUT_00002922-RA	PREDICTED: uncharacterized protein LOC108983399 [Juglans regia]
VVGVDTSGDDVK	7	7	7	maker_WALNUT_00003708-RA	PREDICTED: dihydrolipoyl dehydrogenase 1, mitochondrial-like [Juglans regia]
GTGGEEAGIDPILQSFEK	7	7	7	maker_WALNUT_00004350-RA	PREDICTED: low-temperature-induced 65 kDa protein-like isoform X1 [Juglans regia]
AAVEEGIVPGGGVALLYASK	7	7	7	maker_WALNUT_00005906-RA,maker_WALNUT_00002745-RA	PREDICTED: chaperonin CPN60-2, mitochondrial [Juglans regia],PREDICTED: chaperonin CPN60-2, mitochondrial-like [Juglans regia]
VTDALNATK	7	7	7	maker_WALNUT_00005906-RA,maker_WALNUT_00002745-RA	PREDICTED: chaperonin CPN60-2, mitochondrial [Juglans regia],PREDICTED: chaperonin CPN60-2, mitochondrial-like [Juglans regia]
GFGAQGGSAER	7	7	7	maker_WALNUT_00006213-RA	PREDICTED: nitrogen regulatory protein P-II homolog [Juglans regia]
YPLISDVTK	7	7	7	maker_WALNUT_00006668-RA,maker_WALNUT_00025108-RA	PREDICTED: 2-Cys peroxiredoxin BAS1, chloroplastic [Juglans regia],PREDICTED: 2-Cys peroxiredoxin BAS1, chloroplastic-like [Juglans regia]
LTFVPGTPGLSSYSEK	7	7	7	maker_WALNUT_00008362-RA	PREDICTED: S-norcoclaurine synthase 2-like [Juglans regia]
SVDESFAALDLNK	7	7	7	maker_WALNUT_00008419-RA	PREDICTED: uncharacterized protein LOC108979055 [Juglans regia]
FADENFIK	7	7	7	maker_WALNUT_00008847-RA	PREDICTED: peptidyl-prolyl cis-trans isomerase [Juglans regia]
VIPGFMCQGGDFTAGNGTGGESIYGAK	7	7	7	maker_WALNUT_00008847-RA,maker_WALNUT_00003912-RA	PREDICTED: peptidyl-prolyl cis-trans isomerase [Juglans regia],PREDICTED: peptidyl-prolyl cis-trans isomerase 1-like [Juglans regia]
SVEDASSLIDDKK	7	7	7	maker_WALNUT_00009195-RA	PREDICTED: protein disulfide-isomerase-like [Juglans regia]
APLAAATLFEEGGGGGR	7	7	7	maker_WALNUT_00010501-RA	PREDICTED: late embryogenesis abundant protein D-34-like [Juglans regia]
VSTFIVTEEK	7	7	7	maker_WALNUT_00010835-RA	PREDICTED: plasma membrane-associated cation-binding protein 1-like [Juglans regia]
YMFENNLVSEPELK	7	7	7	maker_WALNUT_00010987-RA	PREDICTED: pyruvate dehydrogenase E1 component subunit alpha-3, chloroplastic [Juglans regia]
LFIGGLSYATDEQSLK	7	7	7	maker_WALNUT_00011078-RA	PREDICTED: glycine-rich RNA-binding protein 3, mitochondrial-like [Juglans regia]
DMDGIVVR	7	7	7	maker_WALNUT_00011127-RA	PREDICTED: uncharacterized protein LOC108992954 [Juglans regia]
IFEALPPDEQK	7	7	7	maker_WALNUT_00011934-RA	PREDICTED: oil body-associated protein 2A-like [Juglans regia]
LAGEDGLEFFSLVTAK	7	7	7	maker_WALNUT_00013052-RA	PREDICTED: glutelin type-A 3-like [Juglans regia]
YEDLMAAGIIDPTK	7	7	7	maker_WALNUT_00014091-RA	PREDICTED: ruBisCO large subunit-binding protein subunit beta, chloroplastic [Juglans regia]
FESVTMAPPDPILGVSEAFR	7	7	7	maker_WALNUT_00014320-RA	PREDICTED: aspartate aminotransferase P2, mitochondrial-like [Juglans regia]
WVFPETNSGIIVLAEGR	7	7	7	maker_WALNUT_00015073-RA	PREDICTED: adenosylhomocysteinase [Juglans regia]
SEFGPSQPFK	7	7	7	maker_WALNUT_00015073-RA	PREDICTED: adenosylhomocysteinase [Juglans regia]
ASDTTLLEVPVK	7	7	7	maker_WALNUT_00015287-RA	PREDICTED: desiccation protectant protein Lea14 homolog [Juglans regia]
LPVQEVSPEGELTWFLDK	7	7	7	maker_WALNUT_00016788-RA	PREDICTED: probable 6-phosphogluconolactonase 4, chloroplastic [Juglans regia]
SEESNMCDLLR	7	7	7	maker_WALNUT_00017324-RA	PREDICTED: alcohol dehydrogenase 1 [Juglans regia]
MNVASNVATDK	7	7	7	maker_WALNUT_00017599-RA	PREDICTED: uncharacterized protein LOC108987164 [Juglans regia]
EGDNVLLPEFGGTEVK	7	7	7	maker_WALNUT_00019471-RA	PREDICTED: 10 kDa chaperonin-like [Juglans regia]
IVGPNEVEVTQLDGTK	7	7	7	maker_WALNUT_00020750-RA	PREDICTED: glutathione reductase, cytosolic-like [Juglans regia]
LEMEADR	7	7	7	maker_WALNUT_00021279-RA	PREDICTED: embryonic protein DC-8-like isoform X2 [Juglans regia]
AMDLLSGK	7	7	7	maker_WALNUT_00021279-RA	PREDICTED: embryonic protein DC-8-like isoform X2 [Juglans regia]
MSHISTGGGASLELLEGK	7	7	7	maker_WALNUT_00021297-RA	PREDICTED: phosphoglycerate kinase, cytosolic [Juglans regia]
WDMFFDEDLAAAK	7	7	7	maker_WALNUT_00021455-RA	PREDICTED: DNA-damage-repair/toleration protein DRT102-like [Juglans regia]
VEGLETLDYLDNLQNR	7	7	7	maker_WALNUT_00025702-RA	PREDICTED: putative glucose-6-phosphate 1-epimerase isoform X1 [Juglans regia]
ALGQVSER	7	7	7	maker_WALNUT_00027037-RA	PREDICTED: malate dehydrogenase [Juglans regia]
LTVEDPVTVEYITR	7	7	7	maker_WALNUT_00027543-RA	PREDICTED: proteasome subunit alpha type-7-like [Juglans regia]
DGQIYEDLVK	7	7	7	maker_WALNUT_00028317-RA	PREDICTED: oil body-associated protein 1A-like [Juglans regia]
FVNDTINFYGR	7	7	7	maker_WALNUT_00029094-RA	PREDICTED: 11-beta-hydroxysteroid dehydrogenase-like 5 [Juglans regia]
IQLTDEHGNPVR	7	7	7	maker_WALNUT_00030828-RA	PREDICTED: embryogenic cell protein 40-like [Juglans regia]
EITTGGGGGGGAAGEHDDQQEQEQK	7	7	7	maker_WALNUT_00030828-RA	PREDICTED: embryogenic cell protein 40-like [Juglans regia]
RSSQMGQLQGGGDQQR	7	7	7	maker_WALNUT_00027761-RA	PREDICTED: 11S globulin seed storage protein 2-like [Juglans regia]
QQQQCQSR	7	7	7	WALNUT_braker_g11055.t1	PREDICTED: vicilin-like antimicrobial peptides 2-3 isoform X2 [Juglans regia]
KEQPSLEEISNLR	7	7	7	WALNUT_braker_g29810.t1	PREDICTED: seed biotin-containing protein SBP65-like isoform X1 [Juglans regia]
AGDYALQK	7	7	7	WALNUT_braker_g29810.t1,XP_018810794.1	PREDICTED: seed biotin-containing protein SBP65-like isoform X1 [Juglans regia],PREDICTED: seed biotin-containing protein SBP65-like, partial [Juglans regia]
FAVDEHNK	7	7	7	WALNUT_braker_g47597.t1,maker_WALNUT_00004927-RA	PREDICTED: cysteine proteinase inhibitor 12-like [Juglans regia],PREDICTED: cysteine proteinase inhibitor A-like [Juglans regia]
FALESFWDGK	7	7	7	WALNUT_braker_g50049.t1	PREDICTED: 5-methyltetrahydropteroyltriglutamate--homocysteine methyltransferase-like [Juglans regia]
YLFAGVVDGR	7	7	7	WALNUT_braker_g50049.t1	PREDICTED: 5-methyltetrahydropteroyltriglutamate--homocysteine methyltransferase-like [Juglans regia]
KGGLSTVDR	7	7	7	WALNUT_braker_g522.t1	PREDICTED: protein SLE2-like [Juglans regia]
NALVAPHYNLNSHSVIYVIR	7	7	7	WALNUT_braker_g553.t1	PREDICTED: legumin B-like [Juglans regia]
KAGNQGFEWVAFK	7	7	7	WALNUT_braker_g553.t1,XP_018842295.1	PREDICTED: legumin B-like [Juglans regia],PREDICTED: legumin B-like [Juglans regia]
IGINGFGR	7	7	7	WALNUT_braker_g59106.t1,WALNUT_braker_g7740.t1,WALNUT_braker_g5977.t1	PREDICTED: glyceraldehyde-3-phosphate dehydrogenase 2, cytosolic-like [Juglans regia],PREDICTED: glyceraldehyde-3-phosphate dehydrogenase, cytosolic [Juglans regia],PREDICTED: glyceraldehyde-3-phosphate dehydrogenase, cytosolic-like [Juglans regia]
TAIVEGDVVGGTCVNR	7	7	7	WALNUT_braker_g60341.t1	PREDICTED: dihydrolipoyl dehydrogenase 2, chloroplastic-like [Juglans regia]
VQLLEIAQVPDEHVNEFK	7	7	7	WALNUT_braker_g9726.t1	PREDICTED: UTP--glucose-1-phosphate uridylyltransferase [Juglans regia]
LSSINVENVEENR	7	7	7	XP_018812677.1	PREDICTED: fructose-bisphosphate aldolase 6, cytosolic-like [Juglans regia]
TVEAFSYLDTNR	7	7	7	XP_018823047.1	PREDICTED: 2-methylene-furan-3-one reductase-like [Juglans regia]
SLGADWAIDYTK	7	7	7	XP_018823047.1	PREDICTED: 2-methylene-furan-3-one reductase-like [Juglans regia]
GRDDDDEENPRDPR	7	8	0	WALNUT_braker_g11055.t1	PREDICTED: vicilin-like antimicrobial peptides 2-3 isoform X2 [Juglans regia]
WESEGGR	7	8	8	WALNUT_braker_g33606.t1,maker_WALNUT_00005586-RA	PREDICTED: 11S globulin seed storage protein 2-like [Juglans regia],PREDICTED: legumin A-like [Juglans regia]
NQVAMNPTNTVFDAK	8	0	0	XP_018823263.1	PREDICTED: probable mediator of RNA polymerase II transcription subunit 37c [Juglans regia]
ESVSQGLGAATEYTK	8	0	8	maker_WALNUT_00002401-RA	PREDICTED: seed biotin-containing protein SBP65-like [Juglans regia]
TINEAEER	8	0	8	maker_WALNUT_00005241-RA	PREDICTED: late embryogenesis abundant protein D-29 isoform X1 [Juglans regia]
KEQLGLDGYQELGSK	8	0	8	maker_WALNUT_00009112-RA	PREDICTED: protein SLE1 [Juglans regia]
TTLFDVFGEDASPK	8	0	8	maker_WALNUT_00025970-RA	PREDICTED: metacaspase-4-like, partial [Juglans regia]
ATPTPNQCDSTNQPQQDR	8	0	8	maker_WALNUT_00027674-RA	PREDICTED: uncharacterized protein LOC109013143 [Juglans regia]
GLTLFAPQDEAFK	8	0	8	maker_WALNUT_00031699-RA	PREDICTED: fasciclin-like arabinogalactan protein 10 [Juglans regia]
YNDLEDYKR	8	0	9	maker_WALNUT_00017464-RA	PREDICTED: uncharacterized protein LOC109013892 [Juglans regia]
VIISAPSK	8	5	0	WALNUT_braker_g59106.t1,WALNUT_braker_g7740.t1,WALNUT_braker_g5977.t1	PREDICTED: glyceraldehyde-3-phosphate dehydrogenase 2, cytosolic-like [Juglans regia],PREDICTED: glyceraldehyde-3-phosphate dehydrogenase, cytosolic [Juglans regia],PREDICTED: glyceraldehyde-3-phosphate dehydrogenase, cytosolic-like [Juglans regia]
QIFDSR	8	7	7	maker_WALNUT_00019211-RA,maker_WALNUT_00031405-RA	PREDICTED: enolase 1 [Juglans regia],PREDICTED: enolase-like, partial [Juglans regia]
GHNFALNATFDEIESAK	8	8	0	WALNUT_braker_g16233.t1	PREDICTED: protein DJ-1 homolog D-like [Juglans regia]
LTHGAPEDEVR	8	8	0	WALNUT_braker_g271.t1	PREDICTED: superoxide dismutase [Cu-Zn], chloroplastic-like [Juglans regia]
VNQIGTLSESIK	8	8	8	csp_P00924_ENO1_YEAST	csp_P00924_ENO1_YEAST
YFEEVLR	8	8	8	maker_WALNUT_00002547-RA,maker_WALNUT_00009617-RA	PREDICTED: annexin D2-like [Juglans regia],PREDICTED: annexin D2-like [Juglans regia]
FSSVEVDLPAMLAQK	8	8	8	maker_WALNUT_00003708-RA	PREDICTED: dihydrolipoyl dehydrogenase 1, mitochondrial-like [Juglans regia]
QSQQGQSR	8	8	8	maker_WALNUT_00005586-RA	PREDICTED: legumin A-like [Juglans regia]
ELGGEPPKPSLGSAIDTQYGSLDALIQK	8	8	8	maker_WALNUT_00005747-RA	PREDICTED: superoxide dismutase [Mn], mitochondrial-like [Juglans regia]
LSEYIGK	8	8	8	maker_WALNUT_00006668-RA,maker_WALNUT_00025108-RA	PREDICTED: 2-Cys peroxiredoxin BAS1, chloroplastic [Juglans regia],PREDICTED: 2-Cys peroxiredoxin BAS1, chloroplastic-like [Juglans regia]
ESGNQAIAENR	8	8	8	maker_WALNUT_00008352-RA	PREDICTED: 12-oxophytodienoate reductase 2-like [Juglans regia]
GPEFATIVNSVTSK	8	8	8	maker_WALNUT_00008851-RA	PREDICTED: triosephosphate isomerase, chloroplastic [Juglans regia]
YTEEGQGAVK	8	8	8	maker_WALNUT_00009120-RA	PREDICTED: uncharacterized protein LOC108995148 [Juglans regia]
VPEVVPSPSEDAEQLR	8	8	8	maker_WALNUT_00009617-RA	PREDICTED: annexin D2-like [Juglans regia]
ASMENGVLTVTVPK	8	8	8	maker_WALNUT_00010763-RA	PREDICTED: 18.5 kDa class I heat shock protein-like [Juglans regia]
YGEVVEAR	8	8	8	maker_WALNUT_00011078-RA	PREDICTED: glycine-rich RNA-binding protein 3, mitochondrial-like [Juglans regia]
VPGILEKPELEK	8	8	8	maker_WALNUT_00011934-RA	PREDICTED: oil body-associated protein 2A-like [Juglans regia]
AYITSAEDANK	8	8	8	maker_WALNUT_00013052-RA	PREDICTED: glutelin type-A 3-like [Juglans regia]
GCQSNCQSSSSGGESASNVR	8	8	8	maker_WALNUT_00014497-RA	PREDICTED: barwin-like [Juglans regia]
SEEGSSREEGYEEEELGGER	8	8	8	maker_WALNUT_00015019-RA	PREDICTED: sucrose-binding protein-like [Juglans regia]
GNEEHVTIIK	8	8	8	maker_WALNUT_00015420-RA	PREDICTED: 14-3-3-like protein A [Juglans regia]
APIEETR	8	8	8	maker_WALNUT_00016034-RA	PREDICTED: NADP-dependent malic enzyme-like [Juglans regia]
GWTGDIEELR	8	8	8	maker_WALNUT_00016645-RA	PREDICTED: uncharacterized protein LOC109003048 [Juglans regia]
EGAYTAAETAESAK	8	8	8	maker_WALNUT_00018770-RA	PREDICTED: late embryogenesis abundant protein 1-like [Juglans regia]
EGGVLPGIK	8	8	8	maker_WALNUT_00019204-RA,XP_018812677.1	PREDICTED: fructose-bisphosphate aldolase 6, cytosolic [Juglans regia],PREDICTED: fructose-bisphosphate aldolase 6, cytosolic-like [Juglans regia]
IIAGADSFGCALK	8	8	8	maker_WALNUT_00021455-RA	PREDICTED: DNA-damage-repair/toleration protein DRT102-like [Juglans regia]
NGEWTIVK	8	8	8	maker_WALNUT_00027037-RA	PREDICTED: malate dehydrogenase [Juglans regia]
VLEQIPVGLEK	8	8	8	maker_WALNUT_00027960-RA	PREDICTED: 22.0 kDa class IV heat shock protein-like [Juglans regia]
IEVENR	8	8	8	maker_WALNUT_00027960-RA	PREDICTED: 22.0 kDa class IV heat shock protein-like [Juglans regia]
ITAVDLSLAPK	8	8	8	maker_WALNUT_00029176-RA,WALNUT_braker_g59944.t1	PREDICTED: glutathione S-transferase DHAR2-like [Juglans regia],PREDICTED: glutathione S-transferase DHAR2-like [Juglans regia]
VGDIMTEENK	8	8	8	maker_WALNUT_00030817-RA	PREDICTED: CBS domain-containing protein CBSX3, mitochondrial-like [Juglans regia]
ALHIVGPDK	8	8	8	WALNUT_braker_g25409.t1	PREDICTED: 1-Cys peroxiredoxin [Juglans regia]
MIRPDEDR	8	8	8	WALNUT_braker_g33606.t1,maker_WALNUT_00005586-RA	PREDICTED: 11S globulin seed storage protein 2-like [Juglans regia],PREDICTED: legumin A-like [Juglans regia]
LQEDDSQR	8	8	8	WALNUT_braker_g33606.t1,maker_WALNUT_00005586-RA	PREDICTED: 11S globulin seed storage protein 2-like [Juglans regia],PREDICTED: legumin A-like [Juglans regia]
GVDGYGFDLVR	8	8	8	WALNUT_braker_g50049.t1	PREDICTED: 5-methyltetrahydropteroyltriglutamate--homocysteine methyltransferase-like [Juglans regia]
NPEEIPWGQTGAEYIVESTGVFTDK	8	8	8	WALNUT_braker_g5977.t1	PREDICTED: glyceraldehyde-3-phosphate dehydrogenase, cytosolic-like [Juglans regia]
VAAASLNPVDSK	8	8	8	XP_018823047.1	PREDICTED: 2-methylene-furan-3-one reductase-like [Juglans regia]
LPPPEPK	8	9	9	maker_WALNUT_00013810-RA,maker_WALNUT_00026393-RA,WALNUT_braker_g11210.t1,WALNUT_braker_g11211.t1	PREDICTED: 17.1 kDa class II heat shock protein-like [Juglans regia],PREDICTED: 17.1 kDa class II heat shock protein-like [Juglans regia],PREDICTED: 17.3 kDa class II heat shock protein-like [Juglans regia],PREDICTED: 17.1 kDa class II heat shock protein-like [Juglans regia]
QVEAHHYCAHQNEEMR	8	10	11	maker_WALNUT_00028317-RA	PREDICTED: oil body-associated protein 1A-like [Juglans regia]
DTVSSTAETAASYTASTAEK	9	0	0	XP_018810794.1	PREDICTED: seed biotin-containing protein SBP65-like, partial [Juglans regia]
IAGLDVQR	9	0	0	XP_018826868.1,XP_018846283.1	PREDICTED: heat shock 70 kDa protein, mitochondrial [Juglans regia],PREDICTED: heat shock 70 kDa protein, mitochondrial-like [Juglans regia]
AVDVTGPAEGPVQGSR	9	0	9	maker_WALNUT_00003922-RA	PREDICTED: glycine-rich protein 2-like [Juglans regia]
VGFGSAAPGSK	9	0	9	maker_WALNUT_00031699-RA	PREDICTED: fasciclin-like arabinogalactan protein 10 [Juglans regia]
AEYPIFDK	9	0	9	XP_018852474.1	PREDICTED: probable phospholipid hydroperoxide glutathione peroxidase [Juglans regia]
VLQISGER	9	7	7	maker_WALNUT_00010763-R	PREDICTED: 18.1 kDa class I heat shock protein-like [Juglans regia]
ATDSPLPTVPGYDIAGVVVK	9	8	9	XP_018823047.1	PREDICTED: 2-methylene-furan-3-one reductase-like [Juglans regia]
YDGLVIPGGR	9	9	0	XP_018816748.1	PREDICTED: protein DJ-1 homolog D-like [Juglans regia]
EYPTSYVFIIDMPGLK	9	9	0	WALNUT_braker_g11211.t1	PREDICTED: 17.1 kDa class II heat shock protein-like [Juglans regia]
DQAGPGILQQTGER	9	9	9	maker_WALNUT_00000293-RA	PREDICTED: late embryogenesis abundant protein 2-like [Juglans regia]
LSGTPSDVYQLLGDIK	9	9	9	maker_WALNUT_00000352-RA	PREDICTED: alpha-L-fucosidase 2-like isoform X1 [Juglans regia]
TQDGGTEVVEAK	9	9	9	maker_WALNUT_00000545-RA,maker_WALNUT_00001885-RA	PREDICTED: malate dehydrogenase, mitochondrial [Juglans regia],PREDICTED: malate dehydrogenase, mitochondrial-like [Juglans regia]
SLEEDVAYHTSGDFR	9	9	9	maker_WALNUT_00002547-RA,maker_WALNUT_00009617-RA	PREDICTED: annexin D2-like [Juglans regia],PREDICTED: annexin D2-like [Juglans regia]
TPQSDPPPEGEGPSDTK	9	9	9	maker_WALNUT_00002777-RA	PREDICTED: temperature-induced lipocalin-1 [Juglans regia]
VGNLLPVSVK	9	9	9	maker_WALNUT_00003163-RA	PREDICTED: 10 kDa chaperonin-like [Juglans regia]
VEFPEPEWINPQADYWK	9	9	9	maker_WALNUT_00003197-RA	PREDICTED: oil body-associated protein 2C-like [Juglans regia]
TSKPVVIADCGQL	9	9	9	maker_WALNUT_00003912-RA	PREDICTED: peptidyl-prolyl cis-trans isomerase 1-like [Juglans regia]
ELEWER	9	9	9	maker_WALNUT_00005587-RA	PREDICTED: legumin A-like [Juglans regia]
ADIYTEQAGR	9	9	9	maker_WALNUT_00005587-RA	PREDICTED: legumin A-like [Juglans regia]
GEFITIVQQR	9	9	9	maker_WALNUT_00006551-RA	PREDICTED: malate dehydrogenase-like [Juglans regia]
TSKPVVVQDCGQLS	9	9	9	maker_WALNUT_00008847-RA	PREDICTED: peptidyl-prolyl cis-trans isomerase [Juglans regia]
TEWLDGK	9	9	9	maker_WALNUT_00008847-RA,maker_WALNUT_00003912-RA	PREDICTED: peptidyl-prolyl cis-trans isomerase [Juglans regia],PREDICTED: peptidyl-prolyl cis-trans isomerase 1-like [Juglans regia]
IFIVGVFPK	9	9	9	maker_WALNUT_00009195-RA	PREDICTED: protein disulfide-isomerase-like [Juglans regia]
SQLLENVFADPK	9	9	9	maker_WALNUT_00010987-RA	PREDICTED: pyruvate dehydrogenase E1 component subunit alpha-3, chloroplastic [Juglans regia]
LGIHEDSQNR	9	9	9	maker_WALNUT_00013591-RA	PREDICTED: heat shock protein 83 [Juglans regia]
TRVPEQLEHAK	9	9	9	maker_WALNUT_00014805-RA	PREDICTED: oleosin 18.2 kDa-like [Juglans regia]
SNQLLLENVR	9	9	9	maker_WALNUT_00016645-RA	PREDICTED: uncharacterized protein LOC109003048 [Juglans regia]
SSSAAVYSTELTTGLTR	9	9	9	maker_WALNUT_00016645-RA	PREDICTED: uncharacterized protein LOC109003048 [Juglans regia]
FGVTEFVNPK	9	9	9	maker_WALNUT_00017324-RA	PREDICTED: alcohol dehydrogenase 1 [Juglans regia]
VIGIDLNSSR	9	9	9	maker_WALNUT_00017324-RA	PREDICTED: alcohol dehydrogenase 1 [Juglans regia]
EDNNALYIR	9	9	9	maker_WALNUT_00019664-RA	PREDICTED: small heat shock protein, chloroplastic-like [Juglans regia]
VNVEQNTLIIQGEGEK	9	9	9	maker_WALNUT_00019664-RA	PREDICTED: small heat shock protein, chloroplastic-like [Juglans regia]
TVLVDNEDFLK	9	9	9	maker_WALNUT_00025979-RA	PREDICTED: putative lactoylglutathione lyase [Juglans regia]
GNAYAQIAIGTDDVYK	9	9	9	maker_WALNUT_00025979-RA	PREDICTED: putative lactoylglutathione lyase [Juglans regia]
FDPYGPPGVPGFEPNR	9	9	9	maker_WALNUT_00026810-RA	PREDICTED: probable proteasome inhibitor isoform X1 [Juglans regia]
KLDLTAEELTEEK	9	9	9	maker_WALNUT_00027037-RA,maker_WALNUT_00006551-RA	PREDICTED: malate dehydrogenase [Juglans regia],PREDICTED: malate dehydrogenase-like [Juglans regia]
GNLDIFSGR	9	9	9	maker_WALNUT_00030560-RA	PREDICTED: PLAT domain-containing protein 2-like [Juglans regia]
LITVTPDTK	9	9	9	maker_WALNUT_00030817-RA	PREDICTED: CBS domain-containing protein CBSX3, mitochondrial-like [Juglans regia]
LPEHLEHEK	9	9	9	maker_WALNUT_00031651-RA	PREDICTED: oleosin 18.2 kDa-like [Juglans regia]
IRHNLDTQTESDVFSR	9	9	9	maker_WALNUT_00027761-RA	PREDICTED: 11S globulin seed storage protein 2-like [Juglans regia]
VVILDANPNTFMLPHHK	9	9	9	WALNUT_braker_g11055.t1	PREDICTED: vicilin-like antimicrobial peptides 2-3 isoform X2 [Juglans regia]
IFGAFLEGGSPEENK	9	9	9	WALNUT_braker_g34627.t1	PREDICTED: monodehydroascorbate reductase, seedling isozyme-like [Juglans regia]
LVSWYDNEWGYSTR	9	9	9	WALNUT_braker_g7740.t1,WALNUT_braker_g5977.t1	PREDICTED: glyceraldehyde-3-phosphate dehydrogenase, cytosolic [Juglans regia],PREDICTED: glyceraldehyde-3-phosphate dehydrogenase, cytosolic-like [Juglans regia]
DEEGMLSK	9	9	9	WALNUT_braker_g8345.t1	PREDICTED: peroxygenase-like [Juglans regia]
SEREEGEEETDDRFLLQDSK	9	9	9	XP_018845319.1	PREDICTED: vicilin-like seed storage protein At2g28490 isoform X1 [Juglans regia]
NHYNSPQTCR	9	10	11	XP_018823303.1	PREDICTED: osmotin-like protein isoform X2 [Juglans regia]
FESLVNPLIER	10	0	0	XP_018846283.1	PREDICTED: heat shock 70 kDa protein, mitochondrial-like [Juglans regia]
LADDINTR	10	0	10	maker_WALNUT_00031699-RA	PREDICTED: fasciclin-like arabinogalactan protein 10 [Juglans regia]
IQVPLLVSAEGK	10	9	9	maker_WALNUT_00016645-RA	PREDICTED: uncharacterized protein LOC109003048 [Juglans regia]
AADDAPDILGDCPFSQR	10	10	0	WALNUT_braker_g59944.t1	PREDICTED: glutathione S-transferase DHAR2-like [Juglans regia]
ALDMNTAEDAIVR	10	10	10	maker_WALNUT_00001995-RA	PREDICTED: thiamine thiazole synthase, chloroplastic-like [Juglans regia]
DDGTVNVLNETWSDGK	10	10	10	maker_WALNUT_00002777-RA	PREDICTED: temperature-induced lipocalin-1 [Juglans regia]
TSAGILLPEK	10	10	10	maker_WALNUT_00003163-RA	PREDICTED: 10 kDa chaperonin-like [Juglans regia]
VFDKDQNGFISAAELR	10	10	10	maker_WALNUT_00003576-RA	PREDICTED: calmodulin-7 [Juglans regia]
IPFTAGLDLEK	10	10	10	maker_WALNUT_00003708-RA	PREDICTED: dihydrolipoyl dehydrogenase 1, mitochondrial-like [Juglans regia]
HVVFGQVVEGMDVVR	10	10	10	maker_WALNUT_00003912-RA	PREDICTED: peptidyl-prolyl cis-trans isomerase 1-like [Juglans regia]
VFFDMAIGGQSVGR	10	10	10	maker_WALNUT_00003912-RA	PREDICTED: peptidyl-prolyl cis-trans isomerase 1-like [Juglans regia]
TIEPNGLLLPQYSNAPQLLYIVK	10	10	10	maker_WALNUT_00005587-RA	PREDICTED: legumin A-like [Juglans regia]
VVAQEADGSVK	10	10	10	maker_WALNUT_00006624-RA	PREDICTED: fasciclin-like arabinogalactan protein 17 [Juglans regia]
GLFIIDK	10	10	10	maker_WALNUT_00006668-RA,maker_WALNUT_00025108-RA	PREDICTED: 2-Cys peroxiredoxin BAS1, chloroplastic [Juglans regia],PREDICTED: 2-Cys peroxiredoxin BAS1, chloroplastic-like [Juglans regia]
IPAGTPVYLINRDENEK	10	10	10	maker_WALNUT_00015019-RA	PREDICTED: sucrose-binding protein-like [Juglans regia]
GVTTIVGGGDSVAAVEK	10	10	10	maker_WALNUT_00015090-RA	PREDICTED: phosphoglycerate kinase, cytosolic-like [Juglans regia]
KTSGSIPGLNPGLAAGLPGK	10	10	10	maker_WALNUT_00016222-RA	PREDICTED: non-specific lipid-transfer protein 3-like [Juglans regia]
SYDPNLIQEPTIYR	10	10	10	maker_WALNUT_00016477-RA	PREDICTED: cyanate hydratase [Juglans regia]
LTHNSFEDGTPSWGPK	10	10	10	maker_WALNUT_00016645-RA	PREDICTED: uncharacterized protein LOC109003048 [Juglans regia]
MDSWVDWAYDK	10	10	10	maker_WALNUT_00017599-RA	PREDICTED: uncharacterized protein LOC108987164 [Juglans regia]
FTAAIGEK	10	10	10	maker_WALNUT_00019211-RA	PREDICTED: enolase 1 [Juglans regia]
TPFTAGLGLDK	10	10	10	maker_WALNUT_00019385-RA	PREDICTED: dihydrolipoyl dehydrogenase 1, mitochondrial [Juglans regia]
FISPSEVSVDTPDGATTIVK	10	10	10	maker_WALNUT_00019385-RA	PREDICTED: dihydrolipoyl dehydrogenase 1, mitochondrial [Juglans regia]
VNGVAPGPIWTPLIPVSLNDEEITK	10	10	10	maker_WALNUT_00023855-RA	PREDICTED: glucose and ribitol dehydrogenase homolog 1-like isoform X1 [Juglans regia]
APDFEAEAVFDQEFIK	10	10	10	maker_WALNUT_00025108-RA	PREDICTED: 2-Cys peroxiredoxin BAS1, chloroplastic-like [Juglans regia]
SFGVLIPDQGIALR	10	10	10	maker_WALNUT_00025108-RA	PREDICTED: 2-Cys peroxiredoxin BAS1, chloroplastic-like [Juglans regia]
DRAEQFGQQHVSGAQG	10	10	10	maker_WALNUT_00026564-RA	PREDICTED: oleosin 1-like [Juglans regia]
LDLTAEELTEEK	10	10	10	maker_WALNUT_00027037-RA,maker_WALNUT_00006551-RA	PREDICTED: malate dehydrogenase [Juglans regia],PREDICTED: malate dehydrogenase-like [Juglans regia]
LWHSHEYEVK	10	10	10	maker_WALNUT_00028317-RA	PREDICTED: oil body-associated protein 1A-like [Juglans regia]
GGTDSIISVR	10	10	10	maker_WALNUT_00030560-RA	PREDICTED: PLAT domain-containing protein 2-like [Juglans regia]
LEEEQR	10	10	10	WALNUT_braker_g11055.t1	PREDICTED: vicilin-like antimicrobial peptides 2-3 isoform X2 [Juglans regia]
RGQEQTLCR	10	10	10	WALNUT_braker_g11055.t1	PREDICTED: vicilin-like antimicrobial peptides 2-3 isoform X2 [Juglans regia]
DNSGKPLPSR	10	10	10	WALNUT_braker_g25409.t1	PREDICTED: 1-Cys peroxiredoxin [Juglans regia]
LVGVSCDDVQSHNEWIK	10	10	10	WALNUT_braker_g25409.t1	PREDICTED: 1-Cys peroxiredoxin [Juglans regia]
GDVFVIPQFFAVTSK	10	10	10	WALNUT_braker_g33606.t1,maker_WALNUT_00005586-RA	PREDICTED: 11S globulin seed storage protein 2-like [Juglans regia],PREDICTED: legumin A-like [Juglans regia]
VNIVNMHK	10	10	10	WALNUT_braker_g33606.t1,maker_WALNUT_00005586-RA	PREDICTED: 11S globulin seed storage protein 2-like [Juglans regia],PREDICTED: legumin A-like [Juglans regia]
AYLFPESPAR	10	10	10	WALNUT_braker_g34627.t1	PREDICTED: monodehydroascorbate reductase, seedling isozyme-like [Juglans regia]
FDLLLNLK	10	10	10	WALNUT_braker_g47597.t1	PREDICTED: cysteine proteinase inhibitor 12-like [Juglans regia]
AEVIEDFAK	10	10	10	WALNUT_braker_g47597.t1,maker_WALNUT_00001508-RA	PREDICTED: cysteine proteinase inhibitor 12-like [Juglans regia],PREDICTED: cysteine proteinase inhibitor 6-like [Juglans regia]
LQVVGENGQNVFDGEVR	10	10	10	XP_018842295.1	PREDICTED: legumin B-like [Juglans regia]
SEPIPEANNEPVK	10	11	11	maker_WALNUT_00009195-RA	PREDICTED: protein disulfide-isomerase-like [Juglans regia]
RSEREEGEEETDDR	10	11	11	XP_018845319.1	PREDICTED: vicilin-like seed storage protein At2g28490 isoform X1 [Juglans regia]
NHPQFLAGK	10	12	12	maker_WALNUT_00005069-RA	PREDICTED: vicilin-like seed storage protein At2g18540 [Juglans regia]
AVNEALEWLEK	11	0	0	XP_018828366.1	PREDICTED: heat shock 70 kDa protein-like [Juglans regia]
NAVVTVPAYFNDSQR	11	0	0	XP_018831340.1,XP_018823263.1	PREDICTED: heat shock cognate 70 kDa protein 2-like [Juglans regia],PREDICTED: probable mediator of RNA polymerase II transcription subunit 37c [Juglans regia]
TAVAGWTVAHYSCEQAMEGTK	11	0	11	maker_WALNUT_00002401-RA	PREDICTED: seed biotin-containing protein SBP65-like [Juglans regia]
NIIIATGSDVK	11	0	11	maker_WALNUT_00003708-RA	PREDICTED: dihydrolipoyl dehydrogenase 1, mitochondrial-like [Juglans regia]
DKFEEAASGAGQYSADK	11	0	11	maker_WALNUT_00005241-RA	PREDICTED: late embryogenesis abundant protein D-29 isoform X1 [Juglans regia]
VDDDNIAGR	11	0	11	maker_WALNUT_00007196-RA	PREDICTED: uncharacterized protein LOC109016037 [Juglans regia]
TKEEIIDFIEK	11	0	11	maker_WALNUT_00009195-RA	PREDICTED: protein disulfide-isomerase-like [Juglans regia]
VEIEDGR	11	10	10	maker_WALNUT_00006257-RA	PREDICTED: 17.8 kDa class I heat shock protein-like [Juglans regia]
YDALVIPGGR	11	11	0	WALNUT_braker_g16232.t1,WALNUT_braker_g16233.t1	PREDICTED: protein DJ-1 homolog D-like [Juglans regia],PREDICTED: protein DJ-1 homolog D-like [Juglans regia]
YAPVTSER	11	11	0	WALNUT_braker_g8345.t1	PREDICTED: peroxygenase-like [Juglans regia]
MQIFVK	11	11	0	XP_018815608.1	PREDICTED: ubiquitin-NEDD8-like protein RUB2 [Juglans regia]
NVNDVIAPAFVK	11	11	11	csp_P00924_ENO1_YEAST	csp_P00924_ENO1_YEAST
SEEHEDGAHDYR	11	11	11	maker_WALNUT_00002922-RA	PREDICTED: uncharacterized protein LOC108983399 [Juglans regia]
DEDILGTLHD	11	11	11	maker_WALNUT_00003163-RA,maker_WALNUT_00019471-RA	PREDICTED: 10 kDa chaperonin-like [Juglans regia],PREDICTED: 10 kDa chaperonin-like [Juglans regia]
IVMELYADTTPITAENFR	11	11	11	maker_WALNUT_00003912-RA	PREDICTED: peptidyl-prolyl cis-trans isomerase 1-like [Juglans regia]
SSTEEVSPATSTIFDK	11	11	11	maker_WALNUT_00004350-RA	PREDICTED: low-temperature-induced 65 kDa protein-like isoform X1 [Juglans regia]
MELVDAAFPLLK	11	11	11	maker_WALNUT_00006551-RA	PREDICTED: malate dehydrogenase-like [Juglans regia]
VVIELYADTTPR	11	11	11	maker_WALNUT_00008847-RA	PREDICTED: peptidyl-prolyl cis-trans isomerase [Juglans regia]
AQEENTTVLLSR	11	11	11	maker_WALNUT_00011856-RA	PREDICTED: uncharacterized protein LOC109011906 isoform X2 [Juglans regia]
SGLWVNPR	11	11	11	maker_WALNUT_00011934-RA,maker_WALNUT_00003197-RA	PREDICTED: oil body-associated protein 2A-like [Juglans regia],PREDICTED: oil body-associated protein 2C-like [Juglans regia]
TNEEVQDLGK	11	11	11	maker_WALNUT_00015084-RA	PREDICTED: cysteine proteinase inhibitor B-like [Juglans regia]
TVLGLVEELEK	11	11	11	maker_WALNUT_00017108-RA	PREDICTED: ruBisCO large subunit-binding protein subunit alpha [Juglans regia]
AIELDTESDGK	11	11	11	maker_WALNUT_00018239-RA	PREDICTED: glutaredoxin-like [Juglans regia]
EIQTALAEWTGQK	11	11	11	maker_WALNUT_00018239-RA	PREDICTED: glutaredoxin-like [Juglans regia]
GILAADESTGTIGK	11	11	11	maker_WALNUT_00019204-RA,XP_018812677.1,WALNUT_braker_g39597.t1	PREDICTED: fructose-bisphosphate aldolase 6, cytosolic [Juglans regia],PREDICTED: fructose-bisphosphate aldolase 6, cytosolic-like [Juglans regia],PREDICTED: fructose-bisphosphate aldolase, cytoplasmic isozyme 1 [Juglans regia]
IGVETDK	11	11	11	maker_WALNUT_00019385-RA,maker_WALNUT_00003708-RA	PREDICTED: dihydrolipoyl dehydrogenase 1, mitochondrial [Juglans regia],PREDICTED: dihydrolipoyl dehydrogenase 1, mitochondrial-like [Juglans regia]
LPEGPWSATSPVADPSHLPR	11	11	11	maker_WALNUT_00020913-RA	PREDICTED: lactoylglutathione lyase-like [Juglans regia]
NNPNLATHPGGVAAAVAAAAR	11	11	11	maker_WALNUT_00020914-RA	PREDICTED: late embryogenesis abundant protein D-34-like [Juglans regia]
GNIFSAIGSVTEAIK	11	11	11	maker_WALNUT_00021279-RA	PREDICTED: embryonic protein DC-8-like isoform X2 [Juglans regia]
MEGVESYDIDLK	11	11	11	maker_WALNUT_00023826-RA	PREDICTED: copper transport protein ATX1-like [Juglans regia]
CSVQPEAVLQTVSK	11	11	11	maker_WALNUT_00023826-RA	PREDICTED: copper transport protein ATX1-like [Juglans regia]
SKDPNDGSEQALLNELK	11	11	11	maker_WALNUT_00029176-RA,WALNUT_braker_g59944.t1	PREDICTED: glutathione S-transferase DHAR2-like [Juglans regia],PREDICTED: glutathione S-transferase DHAR2-like [Juglans regia]
VEVEEGR	11	11	11	XP_018855325.1	PREDICTED: 17.4 kDa class I heat shock protein-like [Juglans regia]
FCEEEDAKH	11	11	11	WALNUT_braker_g10175.t1	PREDICTED: proteasome subunit alpha type-2-B [Juglans regia]
NMDEVVR	11	11	11	WALNUT_braker_g25409.t1	PREDICTED: 1-Cys peroxiredoxin [Juglans regia]
IATPVDWK	11	11	11	WALNUT_braker_g25409.t1	PREDICTED: 1-Cys peroxiredoxin [Juglans regia]
TSVPDVYAVGDLSTFPLK	11	11	11	WALNUT_braker_g34627.t1	PREDICTED: monodehydroascorbate reductase, seedling isozyme-like [Juglans regia]
AGIALNDNFVK	11	11	11	WALNUT_braker_g5977.t1	PREDICTED: glyceraldehyde-3-phosphate dehydrogenase, cytosolic-like [Juglans regia]
YVPVNLENIFSK	11	11	11	WALNUT_braker_g8345.t1	PREDICTED: peroxygenase-like [Juglans regia]
SGCEAFGTDELCCR	11	11	11	XP_018823303.1	PREDICTED: osmotin-like protein isoform X2 [Juglans regia]
TTPSYVAFTDTER	12	0	0	XP_018808096.1,XP_018828366.1,XP_018823263.1	PREDICTED: heat shock 70 kDa protein [Juglans regia],PREDICTED: heat shock 70 kDa protein-like [Juglans regia],PREDICTED: probable mediator of RNA polymerase II transcription subunit 37c [Juglans regia]
FEELNMDLFR	12	0	0	XP_018808096.1,XP_018831340.1,XP_018823263.1	PREDICTED: heat shock 70 kDa protein [Juglans regia],PREDICTED: heat shock cognate 70 kDa protein 2-like [Juglans regia],PREDICTED: probable mediator of RNA polymerase II transcription subunit 37c [Juglans regia]
VQEVVAEIFQK	12	0	0	XP_018826868.1,XP_018846283.1	PREDICTED: heat shock 70 kDa protein, mitochondrial [Juglans regia],PREDICTED: heat shock 70 kDa protein, mitochondrial-like [Juglans regia]
YGDVFNVSGDLASMPVAPQDAAMMQTAER	12	0	0	XP_018842428.1	PREDICTED: late embryogenesis abundant protein D-34-like [Juglans regia]
YAPTTSPLSIEK	12	0	0	XP_018852474.1	PREDICTED: probable phospholipid hydroperoxide glutathione peroxidase [Juglans regia]
DKFEEVASGAAQYSADK	12	0	12	maker_WALNUT_00005242-RA	PREDICTED: late embryogenesis abundant protein D-29-like isoform X1 [Juglans regia]
TPEAEEHISWAQEK	12	0	12	maker_WALNUT_00005242-RA	PREDICTED: late embryogenesis abundant protein D-29-like isoform X1 [Juglans regia]
QPPGTEQIDQAR	12	0	12	maker_WALNUT_00008724-RA	PREDICTED: oleosin 1-like [Juglans regia]
DKAEQFGQQHVSGAQSS	12	0	12	maker_WALNUT_00008724-RA	PREDICTED: oleosin 1-like [Juglans regia]
LEGLPWEESPYVK	12	0	12	maker_WALNUT_00017464-RA	PREDICTED: uncharacterized protein LOC109013892 [Juglans regia]
ELPVSTLIDILK	12	0	12	maker_WALNUT_00025970-RA	PREDICTED: metacaspase-4-like, partial [Juglans regia]
GNDVDLSQYK	12	0	12	XP_018852474.1	PREDICTED: probable phospholipid hydroperoxide glutathione peroxidase [Juglans regia]
TPSGEKPVPALVADDAWLK	12	11	11	maker_WALNUT_00027037-RA	PREDICTED: malate dehydrogenase [Juglans regia]
ALGGTITGSDR	12	12	0	WALNUT_braker_g16233.t1	PREDICTED: protein DJ-1 homolog D-like [Juglans regia]
AVVVHEDVDDLGK	12	12	0	WALNUT_braker_g41935.t1	PREDICTED: coiled-coil domain-containing protein SCD2-like isoform X3 [Juglans regia]
AVAVLGNSNDVK	12	12	0	WALNUT_braker_g41935.t1	PREDICTED: coiled-coil domain-containing protein SCD2-like isoform X3 [Juglans regia]
QIPLSGPNSIIGR	12	12	0	WALNUT_braker_g41935.t1,XP_018859363.1	PREDICTED: coiled-coil domain-containing protein SCD2-like isoform X3 [Juglans regia],PREDICTED: superoxide dismutase [Cu-Zn] 1-like [Juglans regia]
VTETNLSANQER	12	12	0	WALNUT_braker_g44909.t1	PREDICTED: probable alpha-mannosidase At5g13980 isoform X4 [Juglans regia]
DAPMFVVGVNEK	12	12	0	WALNUT_braker_g59106.t1,WALNUT_braker_g7740.t1,WALNUT_braker_g5977.t1	PREDICTED: glyceraldehyde-3-phosphate dehydrogenase 2, cytosolic-like [Juglans regia],PREDICTED: glyceraldehyde-3-phosphate dehydrogenase, cytosolic [Juglans regia],PREDICTED: glyceraldehyde-3-phosphate dehydrogenase, cytosolic-like [Juglans regia]
IITHPNFNGNTLDNDIMLIK	12	12	12	csp_cRAP_TRYP_PIG	csp_cRAP_TRYP_PIG
GNPTVEVELTTEK	12	12	12	csp_P00924_ENO1_YEAST	csp_P00924_ENO1_YEAST
IGLDCASSEFFK	12	12	12	csp_P00924_ENO1_YEAST	csp_P00924_ENO1_YEAST
TAGIQIVADDLTVTNPK	12	12	12	csp_P00924_ENO1_YEAST	csp_P00924_ENO1_YEAST
ALEGSDVVIIPAGVPR	12	12	12	maker_WALNUT_00000545-RA,maker_WALNUT_00001885-RA	PREDICTED: malate dehydrogenase, mitochondrial [Juglans regia],PREDICTED: malate dehydrogenase, mitochondrial-like [Juglans regia]
NVIHGSDSVESAR	12	12	12	maker_WALNUT_00001572-RA	PREDICTED: nucleoside diphosphate kinase B [Juglans regia]
GLIGEIISR	12	12	12	maker_WALNUT_00001572-RA	PREDICTED: nucleoside diphosphate kinase B [Juglans regia]
AKDEGYDVSK	12	12	12	maker_WALNUT_00002777-RA	PREDICTED: temperature-induced lipocalin-1 [Juglans regia]
IINYANDLCDR	12	12	12	maker_WALNUT_00002908-RA	PREDICTED: aspartic proteinase-like isoform X2 [Juglans regia]
EADVDGDGQINYEEFVK	12	12	12	maker_WALNUT_00003576-RA	PREDICTED: calmodulin-7 [Juglans regia]
AYNILDADPDFENCNGWSLTVTR	12	12	12	maker_WALNUT_00005069-RA	PREDICTED: vicilin-like seed storage protein At2g18540 [Juglans regia]
RQEEAEWEEEEARR	12	12	12	maker_WALNUT_00005069-RA	PREDICTED: vicilin-like seed storage protein At2g18540 [Juglans regia]
LSVETTANQDPLVTK	12	12	12	maker_WALNUT_00005747-RA	PREDICTED: superoxide dismutase [Mn], mitochondrial-like [Juglans regia]
ADLPGLNK	12	12	12	maker_WALNUT_00006257-RA	PREDICTED: 17.8 kDa class I heat shock protein-like [Juglans regia]
ALEQLEGALAK	12	12	12	maker_WALNUT_00006364-RA	PREDICTED: superoxide dismutase [Mn], mitochondrial-like [Juglans regia]
QSGPASVEIK	12	12	12	maker_WALNUT_00009195-RA	PREDICTED: protein disulfide-isomerase-like [Juglans regia]
SVEDASSLIDDK	12	12	12	maker_WALNUT_00009195-RA	PREDICTED: protein disulfide-isomerase-like [Juglans regia]
YEGDEVNMILAK	12	12	12	maker_WALNUT_00009617-RA	PREDICTED: annexin D2-like [Juglans regia]
QVYTETYGEDLLK	12	12	12	maker_WALNUT_00009617-RA	PREDICTED: annexin D2-like [Juglans regia]
YGDVFPIEGELAGK	12	12	12	maker_WALNUT_00010501-RA	PREDICTED: late embryogenesis abundant protein D-34-like [Juglans regia]
VEVEDDR	12	12	12	maker_WALNUT_00010763-R	PREDICTED: 18.5 kDa class I heat shock protein-like [Juglans regia]
VPEGFDYELYNR	12	12	12	maker_WALNUT_00011103-RA	PREDICTED: alpha-1,4-glucan-protein synthase [UDP-forming] [Juglans regia]
VFEDNVLVR	12	12	12	maker_WALNUT_00012105-RA,maker_WALNUT_00014533-RA,maker_WALNUT_00026433-RA	PREDICTED: putative 4-hydroxy-4-methyl-2-oxoglutarate aldolase 2 [Juglans regia],PREDICTED: putative 4-hydroxy-4-methyl-2-oxoglutarate aldolase 2 [Juglans regia],PREDICTED: putative 4-hydroxy-4-methyl-2-oxoglutarate aldolase 3 [Juglans regia]
LILNESNEFVGDK	12	12	12	maker_WALNUT_00013502-RA	PREDICTED: triosephosphate isomerase, cytosolic [Juglans regia]
ESGSTVNVVAAQTK	12	12	12	maker_WALNUT_00013502-RA	PREDICTED: triosephosphate isomerase, cytosolic [Juglans regia]
VQVEEDNVLVISGER	12	12	12	maker_WALNUT_00013810-RA,WALNUT_braker_g11210.t1	PREDICTED: 17.1 kDa class II heat shock protein-like [Juglans regia],PREDICTED: 17.3 kDa class II heat shock protein-like [Juglans regia]
QLLTQLGATYK	12	12	12	maker_WALNUT_00014773-RA	PREDICTED: glutaredoxin-like [Juglans regia]
VPEQLEHAK	12	12	12	maker_WALNUT_00014805-RA	PREDICTED: oleosin 18.2 kDa-like [Juglans regia]
LVGVSEETTTGVK	12	12	12	maker_WALNUT_00015073-RA	PREDICTED: adenosylhomocysteinase [Juglans regia]
ATDVMIAGK	12	12	12	maker_WALNUT_00015073-RA	PREDICTED: adenosylhomocysteinase [Juglans regia]
FSVEEYNR	12	12	12	maker_WALNUT_00015084-RA	PREDICTED: cysteine proteinase inhibitor B-like [Juglans regia]
MGNDCIGEEVQK	12	12	12	maker_WALNUT_00015090-RA	PREDICTED: phosphoglycerate kinase, cytosolic-like [Juglans regia]
ELDYLVGAVANPK	12	12	12	maker_WALNUT_00015090-RA	PREDICTED: phosphoglycerate kinase, cytosolic-like [Juglans regia]
LSELLGLEVK	12	12	12	maker_WALNUT_00015090-RA	PREDICTED: phosphoglycerate kinase, cytosolic-like [Juglans regia]
QAFDEAISELDTLGEDSYK	12	12	12	maker_WALNUT_00015420-RA	PREDICTED: 14-3-3-like protein A [Juglans regia]
NLYIMDAVDGDR	12	12	12	maker_WALNUT_00016645-RA	PREDICTED: uncharacterized protein LOC109003048 [Juglans regia]
MNAAAETAGVK	12	12	12	maker_WALNUT_00017599-RA	PREDICTED: uncharacterized protein LOC108987164 [Juglans regia]
HHVEDSYMTAK	12	12	12	maker_WALNUT_00017599-RA	PREDICTED: uncharacterized protein LOC108987164 [Juglans regia]
ATDTISSAGSDAPK	12	12	12	maker_WALNUT_00017599-RA	PREDICTED: uncharacterized protein LOC108987164 [Juglans regia]
LIPLLTEAGALPK	12	12	12	maker_WALNUT_00018239-RA	PREDICTED: glutaredoxin-like [Juglans regia]
ANSEATLGIYK	12	12	12	maker_WALNUT_00019204-RA,XP_018812677.1	PREDICTED: fructose-bisphosphate aldolase 6, cytosolic [Juglans regia],PREDICTED: fructose-bisphosphate aldolase 6, cytosolic-like [Juglans regia]
AEEDGVACVEFIAGK	12	12	12	maker_WALNUT_00019385-RA	PREDICTED: dihydrolipoyl dehydrogenase 1, mitochondrial [Juglans regia]
FSSVEVDLPAMMAQK	12	12	12	maker_WALNUT_00019385-RA	PREDICTED: dihydrolipoyl dehydrogenase 1, mitochondrial [Juglans regia]
VNVEQNTLIIQGEGEKESDDDENVR	12	12	12	maker_WALNUT_00019664-RA	PREDICTED: small heat shock protein, chloroplastic-like [Juglans regia]
LEEYTGSAAEK	12	12	12	maker_WALNUT_00021279-RA	PREDICTED: embryonic protein DC-8-like isoform X2 [Juglans regia]
GVSLLLPTDVVIADK	12	12	12	maker_WALNUT_00021297-RA,maker_WALNUT_00015090-RA	PREDICTED: phosphoglycerate kinase, cytosolic [Juglans regia],PREDICTED: phosphoglycerate kinase, cytosolic-like [Juglans regia]
YYEDTEFFIK	12	12	12	maker_WALNUT_00021455-RA	PREDICTED: DNA-damage-repair/toleration protein DRT102-like [Juglans regia]
EGSSIINTTSVNAYK	12	12	12	maker_WALNUT_00023855-RA	PREDICTED: glucose and ribitol dehydrogenase homolog 1-like isoform X1 [Juglans regia]
EHVMEPPPQFSSPDYKPSNK	12	12	12	maker_WALNUT_00023855-RA	PREDICTED: glucose and ribitol dehydrogenase homolog 1-like isoform X1 [Juglans regia]
GHSTLIDYTSTK	12	12	12	maker_WALNUT_00023855-RA	PREDICTED: glucose and ribitol dehydrogenase homolog 1-like isoform X1 [Juglans regia]
LLLNESNEFVGDK	12	12	12	maker_WALNUT_00025237-RA	PREDICTED: triosephosphate isomerase, cytosolic-like [Juglans regia]
GLSIDDFSR	12	12	12	maker_WALNUT_00027037-RA	PREDICTED: malate dehydrogenase [Juglans regia]
LPENVDLDSVR	12	12	12	maker_WALNUT_00027960-RA	PREDICTED: 22.0 kDa class IV heat shock protein-like [Juglans regia]
FALLVDNLK	12	12	12	maker_WALNUT_00028100-RA	PREDICTED: peroxiredoxin-2B-like [Juglans regia]
QCLIYDSPDADAR	12	12	12	maker_WALNUT_00028317-RA	PREDICTED: oil body-associated protein 1A-like [Juglans regia]
EVEQMVDMEK	12	12	12	maker_WALNUT_00029030-RA	PREDICTED: uncharacterized protein LOC109019353 [Juglans regia]
WVSNSDDIVGILEER	12	12	12	maker_WALNUT_00029176-RA,WALNUT_braker_g59944.t1	PREDICTED: glutathione S-transferase DHAR2-like [Juglans regia],PREDICTED: glutathione S-transferase DHAR2-like [Juglans regia]
VLLTLEEK	12	12	12	maker_WALNUT_00029176-RA,WALNUT_braker_g59944.t1	PREDICTED: glutathione S-transferase DHAR2-like [Juglans regia],PREDICTED: glutathione S-transferase DHAR2-like [Juglans regia]
LTDEYGNPVQLK	12	12	12	maker_WALNUT_00030828-RA	PREDICTED: embryogenic cell protein 40-like [Juglans regia]
DGQSGQGGSR	12	12	12	maker_WALNUT_00027761-RA	PREDICTED: 11S globulin seed storage protein 2-like [Juglans regia]
KPEVKPIEISG	12	12	12	XP_018855325.1	PREDICTED: 17.4 kDa class I heat shock protein-like [Juglans regia]
LSFLYPATTGR	12	12	12	WALNUT_braker_g25409.t1	PREDICTED: 1-Cys peroxiredoxin [Juglans regia]
QLNMVDPDEK	12	12	12	WALNUT_braker_g25409.t1	PREDICTED: 1-Cys peroxiredoxin [Juglans regia]
AQENSLETLR	12	12	12	WALNUT_braker_g29810.t1	PREDICTED: seed biotin-containing protein SBP65-like isoform X1 [Juglans regia]
NNEGGFHLNQMEPHES	12	12	12	WALNUT_braker_g47597.t1	PREDICTED: cysteine proteinase inhibitor 12-like [Juglans regia]
GEHTYVPVK	12	12	12	WALNUT_braker_g47921.t1	PREDICTED: aspartic proteinase-like [Juglans regia]
ILDYVNELCDR	12	12	12	WALNUT_braker_g47921.t1	PREDICTED: aspartic proteinase-like [Juglans regia]
YHTVFDSGK	12	12	12	WALNUT_braker_g47921.t1	PREDICTED: aspartic proteinase-like [Juglans regia]
YDTVHGQWK	12	12	12	WALNUT_braker_g59106.t1	PREDICTED: glyceraldehyde-3-phosphate dehydrogenase 2, cytosolic-like [Juglans regia]
TDVYNER	12	12	12	XP_018842295.1	PREDICTED: legumin B-like [Juglans regia]
QAVTNPTNTIFGTK	13	0	0	XP_018826868.1,XP_018846283.1	PREDICTED: heat shock 70 kDa protein, mitochondrial [Juglans regia],PREDICTED: heat shock 70 kDa protein, mitochondrial-like [Juglans regia]
FENVEEDQNDAGK	13	0	13	maker_WALNUT_00002401-RA	PREDICTED: seed biotin-containing protein SBP65-like [Juglans regia]
MTAHDPVEK	13	0	13	maker_WALNUT_00025138-RA	PREDICTED: 11 kDa late embryogenesis abundant protein [Juglans regia]
TAVHQSSGHQTYSESR	13	13	0	WALNUT_braker_g16233.t1	PREDICTED: protein DJ-1 homolog D-like [Juglans regia]
IINEPTAAAIAYGLDK	13	13	0	XP_018808096.1,XP_018828366.1,XP_018831340.1,XP_018835203.1,XP_018823263.1	PREDICTED: heat shock 70 kDa protein [Juglans regia],PREDICTED: heat shock 70 kDa protein-like [Juglans regia],PREDICTED: heat shock cognate 70 kDa protein 2-like [Juglans regia],PREDICTED: luminal-binding protein [Juglans regia],PREDICTED: probable mediator of RNA polymerase II transcription subunit 37c [Juglans regia]
LSSPATLNSR	13	13	13	csp_cRAP_TRYP_PIG	csp_cRAP_TRYP_PIG
LYALDDDQLHLGNK	13	13	13	maker_WALNUT_00009120-RA	PREDICTED: uncharacterized protein LOC108995148 [Juglans regia]
AAMENGVLTVTVPK	13	13	13	maker_WALNUT_00010759-RA	PREDICTED: 18.1 kDa class I heat shock protein-like [Juglans regia]
ATGTNVVTPGGLAATAQSAANYNAR	13	13	13	maker_WALNUT_00020914-RA	PREDICTED: late embryogenesis abundant protein D-34-like [Juglans regia]
QDAEGVVSAELR	13	13	13	maker_WALNUT_00020914-RA	PREDICTED: late embryogenesis abundant protein D-34-like [Juglans regia]
ALVVHELEDDLGK	13	13	13	WALNUT_braker_g19346.t1,WALNUT_braker_g271.t1	PREDICTED: superoxide dismutase [Cu-Zn], chloroplastic [Juglans regia],PREDICTED: superoxide dismutase [Cu-Zn], chloroplastic-like [Juglans regia]
NAEEEEGGEIVFGGVDPNHYK	13	13	13	WALNUT_braker_g47921.t1	PREDICTED: aspartic proteinase-like [Juglans regia]
LKHNIADAQR	13	13	13	WALNUT_braker_g553.t1	PREDICTED: legumin B-like [Juglans regia]
RTPDSYNLYK	13	13	13	XP_018845319.1	PREDICTED: vicilin-like seed storage protein At2g28490 isoform X1 [Juglans regia]
VIENAEGSR	13	14	14	XP_018826868.1,XP_018846283.1	PREDICTED: heat shock 70 kDa protein, mitochondrial [Juglans regia],PREDICTED: heat shock 70 kDa protein, mitochondrial-like [Juglans regia]
AEGTDIGEGR	14	0	14	maker_WALNUT_00002401-RA	PREDICTED: seed biotin-containing protein SBP65-like [Juglans regia]
EDQGMIQVEK	14	0	14	maker_WALNUT_00007196-RA	PREDICTED: uncharacterized protein LOC109016037 [Juglans regia]
VALVTGGDSGIGR	14	13	13	maker_WALNUT_00023855-RA	PREDICTED: glucose and ribitol dehydrogenase homolog 1-like isoform X1 [Juglans regia]
VPTVDVSVVDLTVR	14	13	13	WALNUT_braker_g7740.t1,WALNUT_braker_g5977.t1	PREDICTED: glyceraldehyde-3-phosphate dehydrogenase, cytosolic [Juglans regia],PREDICTED: glyceraldehyde-3-phosphate dehydrogenase, cytosolic-like [Juglans regia]
SNSLLPYELQEVIHAK	14	14	0	WALNUT_braker_g47597.t1	PREDICTED: cysteine proteinase inhibitor 12-like [Juglans regia]
LGEHNIDVLEGNEQFINAAK	14	14	14	csp_cRAP_TRYP_PIG	csp_cRAP_TRYP_PIG
YEEMVEFMEK	14	14	14	maker_WALNUT_00001377-RA,maker_WALNUT_00015420-RA	PREDICTED: 14-3-3-like protein A [Juglans regia],PREDICTED: 14-3-3-like protein A [Juglans regia]
ATMENGVLTIIVPK	14	14	14	maker_WALNUT_00006257-RA	PREDICTED: 17.8 kDa class I heat shock protein-like [Juglans regia]
VVVGDSLHDIVFNSGK	14	14	14	maker_WALNUT_00009195-RA	PREDICTED: protein disulfide-isomerase-like [Juglans regia]
TIAPILAEIAK	14	14	14	maker_WALNUT_00012066-RA	PREDICTED: thioredoxin H-type-like isoform X2 [Juglans regia]
IEEELGSEAVYAGANFR	14	14	14	maker_WALNUT_00019211-RA	PREDICTED: enolase 1 [Juglans regia]
IIGPALIGK	14	14	14	maker_WALNUT_00019211-RA,maker_WALNUT_00031405-RA	PREDICTED: enolase 1 [Juglans regia],PREDICTED: enolase-like, partial [Juglans regia]
AIDDAEGLVK	14	14	14	maker_WALNUT_00019385-RA,maker_WALNUT_00003708-RA	PREDICTED: dihydrolipoyl dehydrogenase 1, mitochondrial [Juglans regia],PREDICTED: dihydrolipoyl dehydrogenase 1, mitochondrial-like [Juglans regia]
DFSDVTGELGVTVTETDVPGSR	14	14	14	maker_WALNUT_00020914-RA,XP_018842428.1	PREDICTED: late embryogenesis abundant protein D-34-like [Juglans regia],PREDICTED: late embryogenesis abundant protein D-34-like [Juglans regia]
ITSFLDPDGWK	14	14	14	maker_WALNUT_00025979-RA	PREDICTED: putative lactoylglutathione lyase [Juglans regia]
SNPSPGCCSVIQTVDIPCACK	14	14	14	maker_WALNUT_00029030-RA	PREDICTED: uncharacterized protein LOC109019353 [Juglans regia]
QLVNGLEETLCTTR	14	14	14	maker_WALNUT_00027761-RA	PREDICTED: 11S globulin seed storage protein 2-like [Juglans regia]
GVNPDEAVALGAAIQGGILR	15	0	0	XP_018826868.1,XP_018846283.1	PREDICTED: heat shock 70 kDa protein, mitochondrial [Juglans regia],PREDICTED: heat shock 70 kDa protein, mitochondrial-like [Juglans regia]
LGETLHMGGNK	15	0	15	maker_WALNUT_00022737-RA	PREDICTED: dehydrin HIRD11 [Juglans regia]
CGDGCTCATCQT	15	15	0	WALNUT_braker_g36753.t1	PREDICTED: metallothionein-like protein 4A [Juglans regia]
RGDEEPPEGVK	15	15	15	maker_WALNUT_00002922-RA	PREDICTED: uncharacterized protein LOC108983399 [Juglans regia]
MGTDEWALTR	15	15	15	maker_WALNUT_00009617-RA	PREDICTED: annexin D2-like [Juglans regia]
AMAATPADVK	15	15	15	maker_WALNUT_00013810-RA,maker_WALNUT_00026393-RA,WALNUT_braker_g11211.t1	PREDICTED: 17.1 kDa class II heat shock protein-like [Juglans regia],PREDICTED: 17.1 kDa class II heat shock protein-like [Juglans regia],PREDICTED: 17.1 kDa class II heat shock protein-like [Juglans regia]
EIVSSTPVVVFSK	15	15	15	maker_WALNUT_00014773-RA	PREDICTED: glutaredoxin-like [Juglans regia]
LASLADVYVNDAFGTAHR	15	15	15	maker_WALNUT_00015090-RA	PREDICTED: phosphoglycerate kinase, cytosolic-like [Juglans regia]
QDPTSLQLIYVTER	15	15	15	maker_WALNUT_00016645-RA	PREDICTED: uncharacterized protein LOC109003048 [Juglans regia]
EVGQEIQSK	15	15	15	maker_WALNUT_00018225-RA	PREDICTED: oleosin 5-like [Juglans regia]
VQIVGDDLLVTNPK	15	15	15	maker_WALNUT_00019211-RA	PREDICTED: enolase 1 [Juglans regia]
DGGSDYLGK	15	15	15	maker_WALNUT_00019211-RA,maker_WALNUT_00031405-RA	PREDICTED: enolase 1 [Juglans regia],PREDICTED: enolase-like, partial [Juglans regia]
FGSEVPMGR	15	15	15	maker_WALNUT_00023855-RA	PREDICTED: glucose and ribitol dehydrogenase homolog 1-like isoform X1 [Juglans regia]
YPEPSLTTPPEFASVGSK	15	15	15	maker_WALNUT_00029176-RA,WALNUT_braker_g59944.t1	PREDICTED: glutathione S-transferase DHAR2-like [Juglans regia],PREDICTED: glutathione S-transferase DHAR2-like [Juglans regia]
GNSNVEGVVTLTQEDDGPTTVNVR	15	15	15	WALNUT_braker_g19346.t1	PREDICTED: superoxide dismutase [Cu-Zn], chloroplastic [Juglans regia]
DIEAYTPGCK	15	15	15	WALNUT_braker_g25409.t1	PREDICTED: 1-Cys peroxiredoxin [Juglans regia]
HNLDTQSESDFVSR	15	15	15	WALNUT_braker_g33606.t1,maker_WALNUT_00005586-RA	PREDICTED: 11S globulin seed storage protein 2-like [Juglans regia],PREDICTED: legumin A-like [Juglans regia]
EPSLTFLVGK	15	15	15	WALNUT_braker_g47921.t1	PREDICTED: aspartic proteinase-like [Juglans regia]
SQQSGSNIFSGFDEEFLADSFNIDNELAMR	15	15	15	WALNUT_braker_g553.t1	PREDICTED: legumin B-like [Juglans regia]
HNIADAQR	15	15	15	WALNUT_braker_g553.t1	PREDICTED: legumin B-like [Juglans regia]
VEVEDGR	15	15	15	WALNUT_braker_g57999.t1	PREDICTED: 17.3 kDa class I heat shock protein-like [Juglans regia]
ILQISGER	15	15	15	WALNUT_braker_g57999.t1	PREDICTED: 17.3 kDa class I heat shock protein-like [Juglans regia]
GILGYTEDDVVSSDFVGDNR	15	15	15	WALNUT_braker_g7740.t1,WALNUT_braker_g5977.t1	PREDICTED: glyceraldehyde-3-phosphate dehydrogenase, cytosolic [Juglans regia],PREDICTED: glyceraldehyde-3-phosphate dehydrogenase, cytosolic-like [Juglans regia]
SKEEAMSDYITK	15	16	0	WALNUT_braker_g17218.t1	PREDICTED: acyl-CoA-binding protein isoform X3 [Juglans regia]
QGETVVPGGTGGK	15	16	16	maker_WALNUT_00009112-RA	PREDICTED: protein SLE1 [Juglans regia]
ATAGDTHLGGEDFDNR	16	0	0	XP_018808096.1,XP_018828366.1,XP_018831340.1,XP_018823263.1	PREDICTED: heat shock 70 kDa protein [Juglans regia],PREDICTED: heat shock 70 kDa protein-like [Juglans regia],PREDICTED: heat shock cognate 70 kDa protein 2-like [Juglans regia],PREDICTED: probable mediator of RNA polymerase II transcription subunit 37c [Juglans regia]
GLHGAAIPGCAETFQSESSSQFR	16	0	0	XP_018842295.1	PREDICTED: legumin B-like [Juglans regia]
SAENQGDNMEDESK	16	0	16	maker_WALNUT_00002401-RA	PREDICTED: seed biotin-containing protein SBP65-like [Juglans regia]
AEQFGQQHVSGAQSS	16	0	16	maker_WALNUT_00008724-RA	PREDICTED: oleosin 1-like [Juglans regia]
LTSEIGEQVQIVGDDLLVTNPK	16	0	16	maker_WALNUT_00031405-RA	PREDICTED: enolase-like, partial [Juglans regia]
VIMNQDFIEATR	16	16	0	WALNUT_braker_g47921.t1	PREDICTED: aspartic proteinase-like [Juglans regia]
TMDNDVVELR	16	16	16	maker_WALNUT_00018770-RA	PREDICTED: late embryogenesis abundant protein 1-like [Juglans regia]
YYEAGAR	16	16	16	maker_WALNUT_00019204-RA,XP_018812677.1	PREDICTED: fructose-bisphosphate aldolase 6, cytosolic [Juglans regia],PREDICTED: fructose-bisphosphate aldolase 6, cytosolic-like [Juglans regia]
IEDEGTIR	16	16	16	maker_WALNUT_00021279-RA	PREDICTED: embryonic protein DC-8-like isoform X2 [Juglans regia]
IDILVNNAAEQYK	16	16	16	maker_WALNUT_00023855-RA	PREDICTED: glucose and ribitol dehydrogenase homolog 1-like isoform X1 [Juglans regia]
DPDGYVFELIQR	16	16	16	maker_WALNUT_00025979-RA	PREDICTED: putative lactoylglutathione lyase [Juglans regia]
QESTLVR	16	17	16	maker_WALNUT_00005586-RA	PREDICTED: legumin A-like [Juglans regia]
AAETLETAK	17	0	17	maker_WALNUT_00005242-RA	PREDICTED: late embryogenesis abundant protein D-29-like isoform X1 [Juglans regia]
APEYLALDDSVIALVK	17	17	0	WALNUT_braker_g16233.t1	PREDICTED: protein DJ-1 homolog D-like [Juglans regia]
NFYLAGNPDDEFRQEGQQEYEQHR	17	17	17	maker_WALNUT_00005587-RA	PREDICTED: legumin A-like [Juglans regia]
FVDFQDFHVDALEK	17	17	17	maker_WALNUT_00009195-RA	PREDICTED: protein disulfide-isomerase-like [Juglans regia]
VIMVGIDESDESFNALR	17	17	17	maker_WALNUT_00011856-RA	PREDICTED: uncharacterized protein LOC109011906 isoform X2 [Juglans regia]
MAEAETLVLDGDPK	17	17	17	maker_WALNUT_00011856-RA	PREDICTED: uncharacterized protein LOC109011906 isoform X2 [Juglans regia]
VVPASSIPDGWLGLDIGPDSIK	17	17	17	maker_WALNUT_00015090-RA	PREDICTED: phosphoglycerate kinase, cytosolic-like [Juglans regia]
SNHPTFSPDGK	17	17	17	maker_WALNUT_00016645-RA	PREDICTED: uncharacterized protein LOC109003048 [Juglans regia]
YQDELIANAAYIGTPGK	17	17	17	maker_WALNUT_00019204-RA,XP_018812677.1	PREDICTED: fructose-bisphosphate aldolase 6, cytosolic [Juglans regia],PREDICTED: fructose-bisphosphate aldolase 6, cytosolic-like [Juglans regia]
SQQQQQEETPGIIGSVLK	17	17	17	maker_WALNUT_00021279-RA	PREDICTED: embryonic protein DC-8-like isoform X2 [Juglans regia]
SQEDKDAQETLHIIK	17	17	17	maker_WALNUT_00023855-RA	PREDICTED: glucose and ribitol dehydrogenase homolog 1-like isoform X1 [Juglans regia]
QPPGAEQIDQAR	17	17	17	maker_WALNUT_00026564-RA,maker_WALNUT_00026564-RA,maker_WALNUT_00026564-RA,maker_WALNUT_00026564-RA	PREDICTED: oleosin 1-like [Juglans regia],PREDICTED: oleosin 1-like [Juglans regia],PREDICTED: oleosin 1-like [Juglans regia],PREDICTED: oleosin 1-like [Juglans regia]
GVAVEPETLAATTEK	17	17	17	maker_WALNUT_00030828-RA	PREDICTED: embryogenic cell protein 40-like [Juglans regia]
CEEQLR	17	17	17	WALNUT_braker_g11055.t1	PREDICTED: vicilin-like antimicrobial peptides 2-3 isoform X2 [Juglans regia]
VLDSLQEASR	17	17	17	WALNUT_braker_g25409.t1	PREDICTED: 1-Cys peroxiredoxin [Juglans regia]
QGDPVVISPSVSNEQAK	17	17	17	WALNUT_braker_g25409.t1	PREDICTED: 1-Cys peroxiredoxin [Juglans regia]
SSIFDAK	17	17	17	WALNUT_braker_g59106.t1,WALNUT_braker_g7740.t1,WALNUT_braker_g5977.t1	PREDICTED: glyceraldehyde-3-phosphate dehydrogenase 2, cytosolic-like [Juglans regia],PREDICTED: glyceraldehyde-3-phosphate dehydrogenase, cytosolic [Juglans regia],PREDICTED: glyceraldehyde-3-phosphate dehydrogenase, cytosolic-like [Juglans regia]
IEEELGSAAVYAGSK	18	0	0	XP_018805308.1	PREDICTED: enolase 1-like [Juglans regia]
AAEEGIEIDESK	18	0	18	maker_WALNUT_00009112-RA	PREDICTED: protein SLE1 [Juglans regia]
LPGGHHTSEHQY	18	0	18	maker_WALNUT_00011711-RA	PREDICTED: dehydrin Xero 1-like [Juglans regia]
RQQQQQGLR	18	18	18	maker_WALNUT_00001993-RA	PREDICTED: 2S sulfur-rich seed storage protein 2 [Juglans regia]
SSLEPER	18	18	18	maker_WALNUT_00005069-RA	PREDICTED: vicilin-like seed storage protein At2g18540 [Juglans regia]
SSVLQTLDK	18	18	18	maker_WALNUT_00005069-RA	PREDICTED: vicilin-like seed storage protein At2g18540 [Juglans regia]
EGDVFAVPR	18	18	18	maker_WALNUT_00005069-RA	PREDICTED: vicilin-like seed storage protein At2g18540 [Juglans regia]
ENIGDPSR	18	18	18	maker_WALNUT_00005586-RA,maker_WALNUT_00005587-RA	PREDICTED: legumin A-like [Juglans regia],PREDICTED: legumin A-like [Juglans regia]
EEQELEDRR	18	18	18	maker_WALNUT_00005587-RA	PREDICTED: legumin A-like [Juglans regia]
LANLVEEVSTLIQK	18	18	18	maker_WALNUT_00008362-RA	PREDICTED: S-norcoclaurine synthase 2-like [Juglans regia]
ISDGEWLYADTDGILISR	18	18	18	maker_WALNUT_00012105-RA,maker_WALNUT_00014533-RA	PREDICTED: putative 4-hydroxy-4-methyl-2-oxoglutarate aldolase 2 [Juglans regia],PREDICTED: putative 4-hydroxy-4-methyl-2-oxoglutarate aldolase 2 [Juglans regia]
CGVSVPYK	18	18	18	maker_WALNUT_00016222-RA	PREDICTED: non-specific lipid-transfer protein 3-like [Juglans regia]
TAGSIPGLNPGLTAGLPGK	18	18	18	maker_WALNUT_00016223-RA	PREDICTED: non-specific lipid-transfer protein 1-like isoform X2 [Juglans regia]
VAPEVIAEYTIR	18	18	18	maker_WALNUT_00019204-RA	PREDICTED: fructose-bisphosphate aldolase 6, cytosolic [Juglans regia]
YGQDATNVGDEGGFAPNIQENK	18	18	18	maker_WALNUT_00019211-RA,maker_WALNUT_00031405-RA	PREDICTED: enolase 1 [Juglans regia],PREDICTED: enolase-like, partial [Juglans regia]
SAEVVSLVIQELGGK	18	18	18	maker_WALNUT_00025979-RA	PREDICTED: putative lactoylglutathione lyase [Juglans regia]
VANIESGGEFTVSSADDILK	18	18	18	maker_WALNUT_00028100-RA	PREDICTED: peroxiredoxin-2B-like [Juglans regia]
HADAGDSSSPFTTSDLGGK	18	18	18	WALNUT_braker_g47597.t1	PREDICTED: cysteine proteinase inhibitor 12-like [Juglans regia]
ITSLNSFNLPILR	18	18	18	WALNUT_braker_g553.t1	PREDICTED: legumin B-like [Juglans regia]
AASFNIIPSSTGAAK	18	18	18	WALNUT_braker_g59106.t1,WALNUT_braker_g7740.t1,WALNUT_braker_g5977.t1	PREDICTED: glyceraldehyde-3-phosphate dehydrogenase 2, cytosolic-like [Juglans regia],PREDICTED: glyceraldehyde-3-phosphate dehydrogenase, cytosolic [Juglans regia],PREDICTED: glyceraldehyde-3-phosphate dehydrogenase, cytosolic-like [Juglans regia]
VPTIDVSVVDLTVR	19	18	18	WALNUT_braker_g59106.t1	PREDICTED: glyceraldehyde-3-phosphate dehydrogenase 2, cytosolic-like [Juglans regia]
TLADYNIQK	19	19	0	XP_018815608.1	PREDICTED: ubiquitin-NEDD8-like protein RUB2 [Juglans regia]
VATVSLPR	19	19	19	csp_cRAP_TRYP_PIG	csp_cRAP_TRYP_PIG
QLQVIRPR	19	19	19	maker_WALNUT_00005586-RA	PREDICTED: legumin A-like [Juglans regia]
NISPPLEWYNVPDGTK	19	19	19	maker_WALNUT_00009120-RA	PREDICTED: uncharacterized protein LOC108995148 [Juglans regia]
QFDEQEK	19	19	19	maker_WALNUT_00015019-RA	PREDICTED: sucrose-binding protein-like [Juglans regia]
VDLNVPLDDNLNITDDTR	19	19	19	maker_WALNUT_00021297-RA,maker_WALNUT_00015090-RA	PREDICTED: phosphoglycerate kinase, cytosolic [Juglans regia],PREDICTED: phosphoglycerate kinase, cytosolic-like [Juglans regia]
CQDEMR	19	19	19	maker_WALNUT_00027761-RA	PREDICTED: 11S globulin seed storage protein 2-like [Juglans regia]
HNPYYFHSQSIR	19	19	19	WALNUT_braker_g11055.t1	PREDICTED: vicilin-like antimicrobial peptides 2-3 isoform X2 [Juglans regia]
IFDLAPEEYILK	19	19	19	WALNUT_braker_g47921.t1	PREDICTED: aspartic proteinase-like [Juglans regia]
IGLIYKDELGER	19	19	19	XP_018845319.1	PREDICTED: vicilin-like seed storage protein At2g28490 isoform X1 [Juglans regia]
VPTLTSHFESLADK	20	0	20	maker_WALNUT_00002401-RA	PREDICTED: seed biotin-containing protein SBP65-like [Juglans regia]
SSFNAPTR	20	19	19	maker_WALNUT_00013810-RA,maker_WALNUT_00026393-RA,WALNUT_braker_g11210.t1,WALNUT_braker_g11211.t1	PREDICTED: 17.1 kDa class II heat shock protein-like [Juglans regia],PREDICTED: 17.1 kDa class II heat shock protein-like [Juglans regia],PREDICTED: 17.3 kDa class II heat shock protein-like [Juglans regia],PREDICTED: 17.1 kDa class II heat shock protein-like [Juglans regia]
QEEAEWEEEEAR	20	20	20	maker_WALNUT_00005069-RA	PREDICTED: vicilin-like seed storage protein At2g18540 [Juglans regia]
MDMPGVDKDK	20	20	20	maker_WALNUT_00019664-RA	PREDICTED: small heat shock protein, chloroplastic-like [Juglans regia]
IHAMFSNTPDDSYDPLIGAYSSIR	20	21	21	maker_WALNUT_00005069-RA	PREDICTED: vicilin-like seed storage protein At2g18540 [Juglans regia]
EPIAIPADLGYDENCR	20	21	21	maker_WALNUT_00023855-RA	PREDICTED: glucose and ribitol dehydrogenase homolog 1-like isoform X1 [Juglans regia]
FLLQDSK	20	21	21	XP_018845319.1	PREDICTED: vicilin-like seed storage protein At2g28490 isoform X1 [Juglans regia]
AAMEDGVLTVTVPK	21	21	0	WALNUT_braker_g57999.t1	PREDICTED: 17.3 kDa class I heat shock protein-like [Juglans regia]
QQQQQGLRGEEMEEMVQSAR	21	21	21	maker_WALNUT_00001993-RA	PREDICTED: 2S sulfur-rich seed storage protein 2 [Juglans regia]
VNQIGSVTESIEAVK	21	21	21	maker_WALNUT_00019211-RA	PREDICTED: enolase 1 [Juglans regia]
SFFLAGGEPR	21	21	21	WALNUT_braker_g33606.t1,maker_WALNUT_00005586-RA	PREDICTED: 11S globulin seed storage protein 2-like [Juglans regia],PREDICTED: legumin A-like [Juglans regia]
GILGYTEDDVVSSDFIGDSR	21	21	21	WALNUT_braker_g59106.t1	PREDICTED: glyceraldehyde-3-phosphate dehydrogenase 2, cytosolic-like [Juglans regia]
VVDLVVHVASTK	21	21	21	WALNUT_braker_g59106.t1	PREDICTED: glyceraldehyde-3-phosphate dehydrogenase 2, cytosolic-like [Juglans regia]
SGETEDTFIADLSVGLATGQIK	21	22	22	maker_WALNUT_00019211-RA,XP_018805308.1	PREDICTED: enolase 1 [Juglans regia],PREDICTED: enolase 1-like [Juglans regia]
TPTTYESVPGGENK	22	0	22	maker_WALNUT_00007196-RA	PREDICTED: uncharacterized protein LOC109016037 [Juglans regia]
EQDKVDDDNIAGR	22	0	22	maker_WALNUT_00007196-RA	PREDICTED: uncharacterized protein LOC109016037 [Juglans regia]
IILEEEIER	22	22	22	maker_WALNUT_00005069-RA	PREDICTED: vicilin-like seed storage protein At2g18540 [Juglans regia]
SGLLFMPGVPGPIER	22	22	22	maker_WALNUT_00028317-RA	PREDICTED: oil body-associated protein 1A-like [Juglans regia]
RGDVYVIPQFYATTAR	22	22	22	maker_WALNUT_00027761-RA	PREDICTED: 11S globulin seed storage protein 2-like [Juglans regia]
VVDSEGGR	22	22	22	maker_WALNUT_00027761-RA	PREDICTED: 11S globulin seed storage protein 2-like [Juglans regia]
REFQQCQER	22	22	22	WALNUT_braker_g11055.t1	PREDICTED: vicilin-like antimicrobial peptides 2-3 isoform X2 [Juglans regia]
GGHELSLTTGNAGGR	22	22	22	WALNUT_braker_g19346.t1	PREDICTED: superoxide dismutase [Cu-Zn], chloroplastic [Juglans regia]
SSQMAQLQGER	22	22	22	WALNUT_braker_g33606.t1,maker_WALNUT_00005586-RA	PREDICTED: 11S globulin seed storage protein 2-like [Juglans regia],PREDICTED: legumin A-like [Juglans regia]
EEGEEETDDRFLLQDSK	22	22	22	XP_018845319.1	PREDICTED: vicilin-like seed storage protein At2g28490 isoform X1 [Juglans regia]
KEQIGHEGYQEMGR	23	0	23	maker_WALNUT_00009112-RA	PREDICTED: protein SLE1 [Juglans regia]
GHQSFLLSSSR	23	23	0	WALNUT_braker_g33606.t1	PREDICTED: 11S globulin seed storage protein 2-like [Juglans regia]
LALEVVEAVVNEVGADK	23	23	23	maker_WALNUT_00008352-RA	PREDICTED: 12-oxophytodienoate reductase 2-like [Juglans regia]
VNIVNQHK	23	23	23	maker_WALNUT_00027761-RA	PREDICTED: 11S globulin seed storage protein 2-like [Juglans regia]
EQEEEESTGR	23	23	23	WALNUT_braker_g11055.t1	PREDICTED: vicilin-like antimicrobial peptides 2-3 isoform X2 [Juglans regia]
SLEAQEHLAEGR	23	23	23	WALNUT_braker_g522.t1	PREDICTED: protein SLE2-like [Juglans regia]
RESWPGSR	23	23	23	WALNUT_braker_g553.t1	PREDICTED: legumin B-like [Juglans regia]
VVIGMDVAASEFYDNK	24	0	24	maker_WALNUT_00031405-RA	PREDICTED: enolase-like, partial [Juglans regia]
IVLVEDELR	24	22	22	XP_018842295.1	PREDICTED: legumin B-like [Juglans regia]
APEYLAMDASVIDLVR	24	24	0	WALNUT_braker_g16233.t1	PREDICTED: protein DJ-1 homolog D-like [Juglans regia]
HAGDLGNITAGADGTAK	24	24	0	WALNUT_braker_g41935.t1	PREDICTED: coiled-coil domain-containing protein SCD2-like isoform X3 [Juglans regia]
TDEYGNPIR	24	24	24	maker_WALNUT_00011711-RA	PREDICTED: dehydrin Xero 1-like [Juglans regia]
QAACECLK	24	24	24	maker_WALNUT_00016223-RA,maker_WALNUT_00016222-RA	PREDICTED: non-specific lipid-transfer protein 1-like isoform X2 [Juglans regia],PREDICTED: non-specific lipid-transfer protein 3-like [Juglans regia]
GDVYVIPQFYATTAR	24	24	24	maker_WALNUT_00027761-RA	PREDICTED: 11S globulin seed storage protein 2-like [Juglans regia]
VTYPILADPNR	24	24	24	WALNUT_braker_g25409.t1	PREDICTED: 1-Cys peroxiredoxin [Juglans regia]
TELWSESEEEFQCAGVAAIR	24	24	24	WALNUT_braker_g33606.t1,maker_WALNUT_00005586-RA	PREDICTED: 11S globulin seed storage protein 2-like [Juglans regia],PREDICTED: legumin A-like [Juglans regia]
INNLNAQEPAQR	24	24	24	XP_018842295.1	PREDICTED: legumin B-like [Juglans regia]
MAAYAPEFANR	24	25	25	WALNUT_braker_g25409.t1	PREDICTED: 1-Cys peroxiredoxin [Juglans regia]
AGETTVHNVEEK	25	0	25	maker_WALNUT_00002401-RA	PREDICTED: seed biotin-containing protein SBP65-like [Juglans regia]
SLEAQENLAEGR	25	0	25	maker_WALNUT_00009112-RA	PREDICTED: protein SLE1 [Juglans regia]
VLSPQSR	25	10	9	WALNUT_braker_g553.t1,XP_018842295.1	PREDICTED: legumin B-like [Juglans regia],PREDICTED: legumin B-like [Juglans regia]
VQVEDDNVLVISGER	25	25	0	WALNUT_braker_g11211.t1	PREDICTED: 17.1 kDa class II heat shock protein-like [Juglans regia]
PGLTIGDTVPNLVADSTHGK	25	25	0	WALNUT_braker_g25409.t1	PREDICTED: 1-Cys peroxiredoxin [Juglans regia]
LPENATMDQVK	25	25	25	maker_WALNUT_00006257-RA	PREDICTED: 17.8 kDa class I heat shock protein-like [Juglans regia]
AAVPSGASTGVYEALELR	25	25	25	maker_WALNUT_00019211-RA,maker_WALNUT_00031405-RA	PREDICTED: enolase 1 [Juglans regia],PREDICTED: enolase-like, partial [Juglans regia]
FQTECR	25	25	25	WALNUT_braker_g553.t1,XP_018842295.1	PREDICTED: legumin B-like [Juglans regia],PREDICTED: legumin B-like [Juglans regia]
FEAEAGLTEYWSPNDEQFR	25	25	25	XP_018842295.1	PREDICTED: legumin B-like [Juglans regia]
QETFLAR	26	26	26	maker_WALNUT_00005587-RA	PREDICTED: legumin A-like [Juglans regia]
TDEYGNVIR	26	26	26	maker_WALNUT_00011711-RA	PREDICTED: dehydrin Xero 1-like [Juglans regia]
DAESVAVVTR	26	26	26	WALNUT_braker_g11055.t1	PREDICTED: vicilin-like antimicrobial peptides 2-3 isoform X2 [Juglans regia]
QDPQQQYHR	26	26	26	WALNUT_braker_g11055.t1	PREDICTED: vicilin-like antimicrobial peptides 2-3 isoform X2 [Juglans regia]
ELSFNMPR	26	26	26	WALNUT_braker_g11055.t1	PREDICTED: vicilin-like antimicrobial peptides 2-3 isoform X2 [Juglans regia]
YNRDETTLFSSDSSGSPR	26	26	26	WALNUT_braker_g553.t1	PREDICTED: legumin B-like [Juglans regia]
QFDEQEKEHCQR	26	27	27	maker_WALNUT_00015019-RA	PREDICTED: sucrose-binding protein-like [Juglans regia]
EMATEKEEAIK	27	0	27	maker_WALNUT_00025138-RA	PREDICTED: 11 kDa late embryogenesis abundant protein [Juglans regia]
ISTVNSHTLPVLR	28	28	28	maker_WALNUT_00005586-RA	PREDICTED: legumin A-like [Juglans regia]
ELAFNFPAR	28	28	28	maker_WALNUT_00015019-RA	PREDICTED: sucrose-binding protein-like [Juglans regia]
ETAANVAASAK	29	0	29	maker_WALNUT_00025138-RA	PREDICTED: 11 kDa late embryogenesis abundant protein [Juglans regia]
GVPAPFTDVFDPFSPTR	29	29	29	maker_WALNUT_00019664-RA	PREDICTED: small heat shock protein, chloroplastic-like [Juglans regia]
AQETAGQMGQTVTGK	29	29	29	maker_WALNUT_00027902-RA,maker_WALNUT_00031651-RA	PREDICTED: oleosin 18.2 kDa-like [Juglans regia],PREDICTED: oleosin 18.2 kDa-like [Juglans regia]
VQIVDDNGNNVFDER	29	29	29	WALNUT_braker_g33606.t1,maker_WALNUT_00005586-RA	PREDICTED: 11S globulin seed storage protein 2-like [Juglans regia],PREDICTED: legumin A-like [Juglans regia]
HGSDSGTYDTEGR	29	31	0	WALNUT_braker_g8345.t1	PREDICTED: peroxygenase-like [Juglans regia]
SPMAGYTSVIK	30	30	0	WALNUT_braker_g33606.t1	PREDICTED: 11S globulin seed storage protein 2-like [Juglans regia]
RQEEAEWEEEEAR	30	30	30	maker_WALNUT_00005069-RA	PREDICTED: vicilin-like seed storage protein At2g18540 [Juglans regia]
TDEYGTVIR	30	30	30	maker_WALNUT_00011711-RA	PREDICTED: dehydrin Xero 1-like [Juglans regia]
RPSQSNQFGR	30	30	30	maker_WALNUT_00015019-RA	PREDICTED: sucrose-binding protein-like [Juglans regia]
IVDELPEGGVLLLENVR	30	30	30	maker_WALNUT_00015090-RA	PREDICTED: phosphoglycerate kinase, cytosolic-like [Juglans regia]
LEMVKLLQPVNNPGQFR	30	30	30	WALNUT_braker_g11055.t1	PREDICTED: vicilin-like antimicrobial peptides 2-3 isoform X2 [Juglans regia]
SLVATEYGEVTATDISDGIR	31	31	31	maker_WALNUT_00005069-RA	PREDICTED: vicilin-like seed storage protein At2g18540 [Juglans regia]
MQDMAAYVGQK	31	31	31	maker_WALNUT_00018225-RA	PREDICTED: oleosin 5-like [Juglans regia]
AGNQGFEWVAFK	31	31	31	WALNUT_braker_g553.t1,XP_018842295.1	PREDICTED: legumin B-like [Juglans regia],PREDICTED: legumin B-like [Juglans regia]
FEEEQR	32	31	0	WALNUT_braker_g11055.t1	PREDICTED: vicilin-like antimicrobial peptides 2-3 isoform X2 [Juglans regia]
QCQEYCR	32	32	0	WALNUT_braker_g11055.t1	PREDICTED: vicilin-like antimicrobial peptides 2-3 isoform X2 [Juglans regia]
LVYVVQGR	32	32	0	WALNUT_braker_g553.t1	PREDICTED: legumin B-like [Juglans regia]
NMAQSAADAVK	32	32	32	maker_WALNUT_00000293-RA	PREDICTED: late embryogenesis abundant protein 2-like [Juglans regia]
AEQFGQQHVSGAQG	32	32	32	maker_WALNUT_00026564-RA	PREDICTED: oleosin 1-like [Juglans regia]
LTLGEIWEMTEANR	32	32	32	WALNUT_braker_g8345.t1	PREDICTED: peroxygenase-like [Juglans regia]
SEREEGEEETDDR	32	32	32	XP_018845319.1	PREDICTED: vicilin-like seed storage protein At2g28490 isoform X1 [Juglans regia]
YPTSVLAGFER	32	32	32	XP_018845319.1	PREDICTED: vicilin-like seed storage protein At2g28490 isoform X1 [Juglans regia]
TPDSYNLYK	32	32	32	XP_018845319.1	PREDICTED: vicilin-like seed storage protein At2g28490 isoform X1 [Juglans regia]
FMDMSAEK	33	33	32	WALNUT_braker_g33606.t1,maker_WALNUT_00005586-RA	PREDICTED: 11S globulin seed storage protein 2-like [Juglans regia],PREDICTED: legumin A-like [Juglans regia]
ILRPVSVPGHFEAFHGSGGEDPESFYR	33	33	33	maker_WALNUT_00015019-RA	PREDICTED: sucrose-binding protein-like [Juglans regia]
WLQLSAER	34	34	34	maker_WALNUT_00005586-RA,maker_WALNUT_00005587-RA	PREDICTED: legumin A-like [Juglans regia],PREDICTED: legumin A-like [Juglans regia]
MVVEEVVSAYGR	34	34	34	maker_WALNUT_00023855-RA	PREDICTED: glucose and ribitol dehydrogenase homolog 1-like isoform X1 [Juglans regia]
LLQPVNNPGQFR	34	34	34	WALNUT_braker_g11055.t1	PREDICTED: vicilin-like antimicrobial peptides 2-3 isoform X2 [Juglans regia]
VEGNLQVIRPR	35	34	34	maker_WALNUT_00005587-RA	PREDICTED: legumin A-like [Juglans regia]
HSGTTAGTYEAGHGLDTTTLQGGDR	35	35	35	maker_WALNUT_00011711-RA	PREDICTED: dehydrin Xero 1-like [Juglans regia]
VIELDEERDGDDIQSALAEWTGQR	35	37	37	maker_WALNUT_00014773-RA	PREDICTED: glutaredoxin-like [Juglans regia]
TITLEVESSDTIDNVK	36	36	0	XP_018815608.1	PREDICTED: ubiquitin-NEDD8-like protein RUB2 [Juglans regia]
AEIQVVDHLGQTVFDDDLR	36	36	36	maker_WALNUT_00005587-RA	PREDICTED: legumin A-like [Juglans regia]
EEGYEEEELGGER	36	36	36	maker_WALNUT_00015019-RA	PREDICTED: sucrose-binding protein-like [Juglans regia]
YIQLSAER	36	38	39	WALNUT_braker_g553.t1,XP_018842295.1	PREDICTED: legumin B-like [Juglans regia],PREDICTED: legumin B-like [Juglans regia]
ENFNVEQGDIMR	37	37	37	maker_WALNUT_00015019-RA	PREDICTED: sucrose-binding protein-like [Juglans regia]
SLPQEMDQAK	37	37	37	maker_WALNUT_00018225-RA	PREDICTED: oleosin 5-like [Juglans regia]
GGPAAVMQSAATR	37	37	37	maker_WALNUT_00020914-RA,XP_018842428.1	PREDICTED: late embryogenesis abundant protein D-34-like [Juglans regia],PREDICTED: late embryogenesis abundant protein D-34-like [Juglans regia]
WAEDDDNQMK	38	38	38	maker_WALNUT_00005069-RA	PREDICTED: vicilin-like seed storage protein At2g18540 [Juglans regia]
LRENIGDPSR	38	38	38	maker_WALNUT_00005586-RA,maker_WALNUT_00005587-RA	PREDICTED: legumin A-like [Juglans regia],PREDICTED: legumin A-like [Juglans regia]
GTVPTVPPSCCNGVK	38	38	38	maker_WALNUT_00016222-RA	PREDICTED: non-specific lipid-transfer protein 3-like [Juglans regia]
NNIVNEFEK	38	40	40	maker_WALNUT_00015019-RA	PREDICTED: sucrose-binding protein-like [Juglans regia]
ATGEGFEWVSFK	39	39	39	maker_WALNUT_00005587-RA	PREDICTED: legumin A-like [Juglans regia]
FVYAQEEAVILPSPK	39	39	39	XP_018845319.1	PREDICTED: vicilin-like seed storage protein At2g28490 isoform X1 [Juglans regia]
SATSATTTAGNIETQAQYPHER	40	40	40	maker_WALNUT_00011711-RA	PREDICTED: dehydrin Xero 1-like [Juglans regia]
SSGGPISLK	40	40	40	WALNUT_braker_g11055.t1	PREDICTED: vicilin-like antimicrobial peptides 2-3 isoform X2 [Juglans regia]
NNYGWSVALDESDYTPLK	40	40	40	XP_018845319.1	PREDICTED: vicilin-like seed storage protein At2g28490 isoform X1 [Juglans regia]
TGPLEFFGFTTSAR	40	40	40	XP_018845319.1	PREDICTED: vicilin-like seed storage protein At2g28490 isoform X1 [Juglans regia]
VEGTGPTYGTGGTYR	41	0	41	maker_WALNUT_00025138-RA	PREDICTED: 11 kDa late embryogenesis abundant protein [Juglans regia]
SGGYDEDNQR	42	42	42	maker_WALNUT_00001993-RA	PREDICTED: 2S sulfur-rich seed storage protein 2 [Juglans regia]
EGQLLTIPQNFGVVK	42	42	42	maker_WALNUT_00005587-RA	PREDICTED: legumin A-like [Juglans regia]
DGDDIQSALAEWTGQR	42	42	42	maker_WALNUT_00014773-RA	PREDICTED: glutaredoxin-like [Juglans regia]
QTQGVIIK	42	42	42	maker_WALNUT_00015019-RA	PREDICTED: sucrose-binding protein-like [Juglans regia]
VFSNDILVAALNTPR	42	42	42	WALNUT_braker_g11055.t1	PREDICTED: vicilin-like antimicrobial peptides 2-3 isoform X2 [Juglans regia]
ISEGDVFWVPK	42	42	42	XP_018845319.1	PREDICTED: vicilin-like seed storage protein At2g28490 isoform X1 [Juglans regia]
EEQEQEER	42	43	43	maker_WALNUT_00005069-RA	PREDICTED: vicilin-like seed storage protein At2g18540 [Juglans regia]
SERPSYSNQFGQFFEACPEEHR	42	43	43	WALNUT_braker_g11055.t1	PREDICTED: vicilin-like antimicrobial peptides 2-3 isoform X2 [Juglans regia]
EGQLLTIPQNFAVVK	44	44	44	maker_WALNUT_00005586-RA	PREDICTED: legumin A-like [Juglans regia]
AHEAAGQMGQTVTGK	44	44	44	maker_WALNUT_00014805-RA	PREDICTED: oleosin 18.2 kDa-like [Juglans regia]
QQYEQCR	44	44	44	WALNUT_braker_g11055.t1	PREDICTED: vicilin-like antimicrobial peptides 2-3 isoform X2 [Juglans regia]
IPAGSAFYLVNTAEGQR	45	45	45	XP_018845319.1	PREDICTED: vicilin-like seed storage protein At2g28490 isoform X1 [Juglans regia]
SCDEYHIEK	45	48	48	maker_WALNUT_00015019-RA	PREDICTED: sucrose-binding protein-like [Juglans regia]
QQQQFGQCQLNR	46	46	46	maker_WALNUT_00005586-RA	PREDICTED: legumin A-like [Juglans regia]
NLQVLCFDVNAQGNIR	46	46	46	maker_WALNUT_00015019-RA	PREDICTED: sucrose-binding protein-like [Juglans regia]
NDEQFR	46	46	46	WALNUT_braker_g553.t1	PREDICTED: legumin B-like [Juglans regia]
LLGFGINGENNQR	47	47	0	WALNUT_braker_g11055.t1	PREDICTED: vicilin-like antimicrobial peptides 2-3 isoform X2 [Juglans regia]
SKEDQGMIQVEK	48	0	48	maker_WALNUT_00007196-RA	PREDICTED: uncharacterized protein LOC109016037 [Juglans regia]
ADIYTEEAGR	48	48	48	maker_WALNUT_00005586-RA	PREDICTED: legumin A-like [Juglans regia]
GLGNNVFSGFDADFLADAFNVDTETAR	48	48	48	maker_WALNUT_00005586-RA	PREDICTED: legumin A-like [Juglans regia]
NEGFEWVSFK	48	48	48	maker_WALNUT_00005586-RA	PREDICTED: legumin A-like [Juglans regia]
MGSYVNPPK	48	48	48	maker_WALNUT_00011127-RA	PREDICTED: uncharacterized protein LOC108992954 [Juglans regia]
LFETDPK	48	48	48	maker_WALNUT_00015019-RA	PREDICTED: sucrose-binding protein-like [Juglans regia]
AGNNGFEYVTIK	48	48	48	maker_WALNUT_00027761-RA	PREDICTED: 11S globulin seed storage protein 2-like [Juglans regia]
GLLLPSFSNAPR	48	48	48	WALNUT_braker_g553.t1	PREDICTED: legumin B-like [Juglans regia]
IPAGTPVYLINR	49	49	49	maker_WALNUT_00015019-RA	PREDICTED: sucrose-binding protein-like [Juglans regia]
NFYLAGNPDDEFRPQGQQEYEQHR	49	54	54	maker_WALNUT_00005586-RA	PREDICTED: legumin A-like [Juglans regia]
GQEQTLCR	50	48	49	WALNUT_braker_g11055.t1	PREDICTED: vicilin-like antimicrobial peptides 2-3 isoform X2 [Juglans regia]
NFLAGQNNIINQLER	51	51	0	WALNUT_braker_g11055.t1	PREDICTED: vicilin-like antimicrobial peptides 2-3 isoform X2 [Juglans regia]
EEGEEETDDR	52	52	52	XP_018845319.1	PREDICTED: vicilin-like seed storage protein At2g28490 isoform X1 [Juglans regia]
LVALEPSNR	54	54	54	maker_WALNUT_00005587-RA	PREDICTED: legumin A-like [Juglans regia]
ATITTVR	55	56	56	maker_WALNUT_00015019-RA	PREDICTED: sucrose-binding protein-like [Juglans regia]
FYLAGNPHQQQQGGR	56	56	56	WALNUT_braker_g553.t1	PREDICTED: legumin B-like [Juglans regia]
GSSNNVFSGFDAEFLADAFNVDTETAR	57	57	57	maker_WALNUT_00005587-RA	PREDICTED: legumin A-like [Juglans regia]
ISTVNSQNLPILR	57	57	57	maker_WALNUT_00005587-RA	PREDICTED: legumin A-like [Juglans regia]
FFDQQEQR	57	57	57	WALNUT_braker_g11055.t1	PREDICTED: vicilin-like antimicrobial peptides 2-3 isoform X2 [Juglans regia]
GAMMVPHYNSK	58	58	58	WALNUT_braker_g11055.t1	PREDICTED: vicilin-like antimicrobial peptides 2-3 isoform X2 [Juglans regia]
TNENAMVSPLAGR	59	59	59	maker_WALNUT_00005586-RA	PREDICTED: legumin A-like [Juglans regia]
LDLPPNLYK	59	59	59	maker_WALNUT_00019664-RA	PREDICTED: small heat shock protein, chloroplastic-like [Juglans regia]
EGQALTVPQNFAVIK	60	59	59	WALNUT_braker_g553.t1,XP_018842295.1	PREDICTED: legumin B-like [Juglans regia],PREDICTED: legumin B-like [Juglans regia]
QQQQQGLR	60	60	59	maker_WALNUT_00001993-RA	PREDICTED: 2S sulfur-rich seed storage protein 2 [Juglans regia]
YEQCQQQCER	60	60	60	WALNUT_braker_g11055.t1	PREDICTED: vicilin-like antimicrobial peptides 2-3 isoform X2 [Juglans regia]
ATLTLVSQETR	60	60	60	WALNUT_braker_g11055.t1	PREDICTED: vicilin-like antimicrobial peptides 2-3 isoform X2 [Juglans regia]
TSGSIPGLNPGLAAGLPGK	61	61	61	maker_WALNUT_00016222-RA	PREDICTED: non-specific lipid-transfer protein 3-like [Juglans regia]
VPAGATVYVINQDSNER	61	61	61	WALNUT_braker_g11055.t1	PREDICTED: vicilin-like antimicrobial peptides 2-3 isoform X2 [Juglans regia]
QFQEQEER	63	64	64	WALNUT_braker_g11055.t1	PREDICTED: vicilin-like antimicrobial peptides 2-3 isoform X2 [Juglans regia]
CQIQEQSPER	64	65	65	WALNUT_braker_g11055.t1	PREDICTED: vicilin-like antimicrobial peptides 2-3 isoform X2 [Juglans regia]
TNENAMISPLAGR	66	66	66	maker_WALNUT_00005587-RA	PREDICTED: legumin A-like [Juglans regia]
ATVVVYVVEGTGR	67	67	67	WALNUT_braker_g11055.t1	PREDICTED: vicilin-like antimicrobial peptides 2-3 isoform X2 [Juglans regia]
SPDQSYLR	68	68	68	WALNUT_braker_g11055.t1	PREDICTED: vicilin-like antimicrobial peptides 2-3 isoform X2 [Juglans regia]
CAGVDLVR	68	68	68	WALNUT_braker_g553.t1,XP_018842295.1	PREDICTED: legumin B-like [Juglans regia],PREDICTED: legumin B-like [Juglans regia]
EFQQCQER	68	68	69	WALNUT_braker_g11055.t1	PREDICTED: vicilin-like antimicrobial peptides 2-3 isoform X2 [Juglans regia]
QEGQQEYEQHR	69	69	69	maker_WALNUT_00005587-RA	PREDICTED: legumin A-like [Juglans regia]
HNLDTQTESDVFSR	69	69	69	maker_WALNUT_00027761-RA	PREDICTED: 11S globulin seed storage protein 2-like [Juglans regia]
YEMACPHVSSQSYEGQGR	69	69	69	WALNUT_braker_g11055.t1	PREDICTED: vicilin-like antimicrobial peptides 2-3 isoform X2 [Juglans regia]
DETTLFSSDSSGSPR	69	69	69	WALNUT_braker_g553.t1	PREDICTED: legumin B-like [Juglans regia]
INNLNAQEPGR	72	72	72	WALNUT_braker_g553.t1	PREDICTED: legumin B-like [Juglans regia]
SGPSYQQIR	75	75	75	maker_WALNUT_00015019-RA	PREDICTED: sucrose-binding protein-like [Juglans regia]
AIPEEVLANAFQIPR	80	80	80	maker_WALNUT_00005587-RA	PREDICTED: legumin A-like [Juglans regia]
RVESEAGLSEYWNR	80	82	82	WALNUT_braker_g553.t1	PREDICTED: legumin B-like [Juglans regia]
LQVVGENGQNVFDGEIR	83	83	83	WALNUT_braker_g553.t1	PREDICTED: legumin B-like [Juglans regia]
TMLGPELAAAFGVSEDK	83	83	83	XP_018845319.1	PREDICTED: vicilin-like seed storage protein At2g28490 isoform X1 [Juglans regia]
AGNDGFEYVTIK	84	84	84	WALNUT_braker_g33606.t1,maker_WALNUT_00005586-RA	PREDICTED: 11S globulin seed storage protein 2-like [Juglans regia],PREDICTED: legumin A-like [Juglans regia]
RENFNVEQGDIMR	84	85	85	maker_WALNUT_00015019-RA	PREDICTED: sucrose-binding protein-like [Juglans regia]
EEIEEIFESQMESYFVPTER	84	88	87	WALNUT_braker_g11055.t1	PREDICTED: vicilin-like antimicrobial peptides 2-3 isoform X2 [Juglans regia]
GITGVLFPGCPETFEESQQGQSR	85	85	85	maker_WALNUT_00005587-RA	PREDICTED: legumin A-like [Juglans regia]
ALPEEVLATAFQIPR	88	88	88	maker_WALNUT_00005586-RA	PREDICTED: legumin A-like [Juglans regia]
ADVYNER	89	91	91	WALNUT_braker_g553.t1	PREDICTED: legumin B-like [Juglans regia]
GSMAGPYYNSR	94	94	94	maker_WALNUT_00015019-RA	PREDICTED: sucrose-binding protein-like [Juglans regia]
NFYLAGNPDDEFR	97	97	97	maker_WALNUT_00005587-RA	PREDICTED: legumin A-like [Juglans regia]
VQIVDDNGDNVFDER	97	97	97	maker_WALNUT_00027761-RA	PREDICTED: 11S globulin seed storage protein 2-like [Juglans regia]
EEQELEDR	98	98	98	maker_WALNUT_00005587-RA	PREDICTED: legumin A-like [Juglans regia]
GDIFVIPAGHPIAITASQNENLR	102	102	0	WALNUT_braker_g11055.t1	PREDICTED: vicilin-like antimicrobial peptides 2-3 isoform X2 [Juglans regia]
ALPEDVLINAYR	103	102	103	WALNUT_braker_g553.t1,XP_018842295.1	PREDICTED: legumin B-like [Juglans regia],PREDICTED: legumin B-like [Juglans regia]
SPMAGYTSVIR	103	103	103	maker_WALNUT_00027761-RA	PREDICTED: 11S globulin seed storage protein 2-like [Juglans regia]
SFLLAGGEPR	106	106	106	maker_WALNUT_00027761-RA	PREDICTED: 11S globulin seed storage protein 2-like [Juglans regia]
LDALEPTNR	111	111	111	maker_WALNUT_00005586-RA	PREDICTED: legumin A-like [Juglans regia]
AMPIDVLTNSFQMSPR	118	118	118	maker_WALNUT_00027761-RA	PREDICTED: 11S globulin seed storage protein 2-like [Juglans regia]
GIIVTVEDELR	120	118	119	WALNUT_braker_g553.t1	PREDICTED: legumin B-like [Juglans regia]
VESEAGLSEYWNR	122	122	122	WALNUT_braker_g553.t1	PREDICTED: legumin B-like [Juglans regia]
QLQEMDVLVNYAEIK	123	123	123	WALNUT_braker_g11055.t1	PREDICTED: vicilin-like antimicrobial peptides 2-3 isoform X2 [Juglans regia]
AFSWEVLEAALK	124	124	124	maker_WALNUT_00015019-RA	PREDICTED: sucrose-binding protein-like [Juglans regia]
AEVQVVDNFGQTVFDDELR	125	125	125	maker_WALNUT_00005586-RA	PREDICTED: legumin A-like [Juglans regia]
YLDMSAEK	129	130	132	maker_WALNUT_00027761-RA	PREDICTED: 11S globulin seed storage protein 2-like [Juglans regia]
NQDQEFFFPGPSR	131	131	131	maker_WALNUT_00015019-RA	PREDICTED: sucrose-binding protein-like [Juglans regia]
GITGVLFPGCPETFEESQR	139	140	139	maker_WALNUT_00005586-RA	PREDICTED: legumin A-like [Juglans regia]
EEENPYVFEDEDFETR	161	161	161	maker_WALNUT_00015019-RA	PREDICTED: sucrose-binding protein-like [Juglans regia]
EEGYEEEELGGEREEENPYVFEDEDFETR	225	237	239	maker_WALNUT_00015019-RA	PREDICTED: sucrose-binding protein-like [Juglans regia]
GLHGAAIPGCPETFQSESSSQFR	278	279	279	WALNUT_braker_g553.t1	PREDICTED: legumin B-like [Juglans regia]
SSQMGQLQGGGDQQR	382	382	382	maker_WALNUT_00027761-RA	PREDICTED: 11S globulin seed storage protein 2-like [Juglans regia]
QCCQQLSQMDEQCQCEGLR	416	415	416	maker_WALNUT_00001993-RA	PREDICTED: 2S sulfur-rich seed storage protein 2 [Juglans regia]
MMRPDEDEQEGQR	605	611	612	maker_WALNUT_00027761-RA	PREDICTED: 11S globulin seed storage protein 2-like [Juglans regia]
IEAEAGVIESWDPNNQQFQCAGVAVVR	1262	1274	1275	maker_WALNUT_00005586-RA,maker_WALNUT_00005587-RA	PREDICTED: legumin A-like [Juglans regia],PREDICTED: legumin A-like [Juglans regia]
DLPNECGISSQR	1895	1900	1899	maker_WALNUT_00001993-RA	PREDICTED: 2S sulfur-rich seed storage protein 2 [Juglans regia]
GEEMEEMVQSAR	2189	2191	2190	maker_WALNUT_00001993-RA	PREDICTED: 2S sulfur-rich seed storage protein 2 [Juglans regia]
TELWEESEDEFQCAGVAAIR	2270	2270	2271	maker_WALNUT_00027761-RA	PREDICTED: 11S globulin seed storage protein 2-like [Juglans regia]
