# Supplementary material for: The Utility of Genomic and Transcriptomic Data in the Construction of Proxy Protein Sequence Databases for Unsequenced Tree Nuts
Source: Biology (Basel). 2020 May 19;9(5):104. doi: 10.3390/biology9050104 (PMC7284556; doi:10.3390/biology9050104)
Supplement: Supplementary file 1 [file biology-09-00104-s001.zip › Supplementary_Files_Pirone-Davies_final/TableS3.xlsx]

## Sheet: SUP.TAB.3
Supplementary Table 3. ANOVA results using Tukey’s adjustment for multiple comparisons.
Analysis of Variance Results
	Df	Sum Sq	Mean Sq	F value	Pr(>F)
Database	7	30448	4350	34.98	4.35e-11
Residuals	24	2985	124
Tukey Post Hoc Test Results (significant comparisons highlighted)
p35/p5 = trimming stringency of phred35 or phred5
Rcorr = correction with Rcorrector
sd100/sd10000 = values of the maximum percent standard deviation parameter during Trinity normalization (100 and 10,000)
Database Comparisons	diff	lwr	upr	p adj
p35_Rcor_sd10000 v. p35_Rcor_sd100	-13.00	-39.116337	13.1163	0.717794
p35_sd100 v. p35_Rcor_sd100	-4.25	-30.366337	21.8663	0.999271
p35_sd10000 v. p35_Rcor_sd100	-61.00	-87.1163	-34.8837	1.4e-06
p5_Rcor_sd100 v. p35_Rcor_sd100	5.00	-21.116337	31.1163	0.997942
p5_Rcor_sd10000 v. p35_Rcor_sd100	-18.25	-44.3663	7.866337	0.326361
p5_sd100 v. p35_Rcor_sd100	-14.50	-40.616337	11.6163	0.601866
p5_sd10000 v. p35_Rcor_sd100	-88.75	-114.866	-62.6337	0
p35_sd100 v. p35_Rcor_sd10000	8.75	-17.366337	34.8663	0.948375
p35_sd10000 v. p35_Rcor_sd10000	-48.00	-74.1163	-21.8837	6.6e-05
p5_Rcor_sd100 v. p35_Rcor_sd10000	18.00	-8.116337	44.1163	0.342328
p5_Rcor_sd10000 v. p35_Rcor_sd1000	-5.25	-31.366337	20.8663	0.997208
p5_sd100 v. p35_Rcor_sd10000	-1.50	-27.616337	24.6163	0.999999
p5_sd10000 v. p35_Rcor_sd10000	-75.75	-101.866	-49.6337	0
p35_sd10000 v. p35_sd100	-56.75	-82.8663	-30.6337	4.8e-06
p5_Rcor_sd100 v. p35_sd100	9.25	-16.866337	35.3663	0.932002
p5_Rcor_sd10000 v. p35_sd100	-14.00	-40.116337	12.1163	0.641215
p5_sd100 v. p35_sd100	-10.25	-36.366337	15.8663	0.890126
p5_sd10000 v. p35_sd100	-84.50	-110.616	-58.3837	0
p5_Rcor_sd100 v. p35_sd10000	66.00	39.883663	92.1163	4e-07
p5_Rcor_sd10000 v. p35_sd10000	42.75	16.633663	68.8663	0.0003323
p5_sd100 v. p35_sd10000	46.50	20.383663	72.6163	0.0001044
p5_sd10000 v. p35_sd10000	-27.75	-53.866337	-1.63366	0.0317153
p5_Rcor_sd10000 v. p5_Rcor_sd100	-23.25	-49.3663	2.866337	0.106284
p5_sd100 v. p5_Rcor_sd100	-19.50	-45.6163	6.616337	0.253652
p5_sd10000 v. p5_Rcor_sd100	-93.75	-119.866	-67.6337	0
p5_sd100 v. p5_Rcor_sd10000	3.75	-22.366337	29.8663	0.999678
p5_sd10000 v. p5_Rcor_sd10000	-70.50	-96.6163	-44.3837	1e-07
p5_sd10000 v. p5_sd100	-74.25	-100.366	-48.1337	0
