# Supplementary material for: The Utility of Genomic and Transcriptomic Data in the Construction of Proxy Protein Sequence Databases for Unsequenced Tree Nuts
Source: Biology (Basel). 2020 May 19;9(5):104. doi: 10.3390/biology9050104 (PMC7284556; doi:10.3390/biology9050104)
Supplement: Supplementary file 1 [file biology-09-00104-s001.zip › Supplementary_Files_Pirone-Davies_final/TableS2.xlsx]

## Sheet: SUP.TAB.2
Supplementary Table 2. A list of all peptides identified in databases built from the NCBI proteome and the transcriptome assembled using published methods [32]
Peptide	NCBI PepHits	Transcriptome (phred35, no Rcorrector, sd10,000) PepHits	Most Parsimonious Protein(s)	Functional Annotation (based on NCBI proteome)
SNSLFPYELQDVIHAK	0	2	IFEM_MG_no_rRNA_r1_DN13304_c1_g3_i3_orf.11695	PREDICTED: cysteine proteinase inhibitor 6-like [Juglans regia]
VTIPLENISTVNPVIMR	0	3	IFEM_MG_no_rRNA_r1_DN12473_c0_g1_i1_orf.86443	PREDICTED: GEM-like protein 5 [Juglans regia]
NAVLEFAR	0	3	IFEM_MG_no_rRNA_r1_DN13304_c1_g3_i2_orf.11675	PREDICTED: cysteine proteinase inhibitor 12-like [Juglans regia]
VYGDIIPSTLADR	0	3	IFEM_MG_no_rRNA_r1_DN14624_c0_g1_i2_orf.271929	PREDICTED: succinate-semialdehyde dehydrogenase, mitochondrial [Juglans regia]
IGYGEQSPKPTGPDDDSPTTK	0	3	IFEM_MG_no_rRNA_r1_DN14635_c2_g1_i1_orf.268803	PREDICTED: low-temperature-induced 65 kDa protein-like isoform X1 [Juglans regia]
EIVSSTPVVVFR	0	3	IFEM_MG_no_rRNA_r1_DN14798_c0_g2_i3_orf.184737	PREDICTED: glutaredoxin-like [Juglans regia]*pident=100,qcov=30
SDYAFDIFSLPALDPPSISDELK	0	3	IFEM_MG_no_rRNA_r1_DN14800_c1_g2_i8_orf.151994	PREDICTED: uncharacterized protein LOC109003048 [Juglans regia]
KGEIEVDVEETRPGYVAAK	0	3	IFEM_MG_no_rRNA_r1_DN15558_c1_g4_i10_orf.116285	PREDICTED: embryonic protein DC-8-like isoform X2 [Juglans regia]
GEIEVDVEETRPGYVAAK	0	4	IFEM_MG_no_rRNA_r1_DN15558_c1_g4_i10_orf.116285	PREDICTED: embryonic protein DC-8-like isoform X2 [Juglans regia]
GGGIGGGGGAGGGFGGGK	0	4	IFEM_MG_no_rRNA_r1_DN15838_c1_g3_i2_orf.65331	PREDICTED: glycine-rich cell wall structural protein-like [Juglans regia]*pident=56, qcov=25
TDEYGGSLENR	0	4	IFEM_MG_no_rRNA_r1_DN15964_c2_g4_i8_orf.26399	PREDICTED: putative 12-oxophytodienoate reductase 11 [Juglans regia]
NSGQTCVCANR	0	5	IFEM_MG_no_rRNA_r1_DN14624_c0_g1_i2_orf.271929	PREDICTED: succinate-semialdehyde dehydrogenase, mitochondrial [Juglans regia]
LPGDSEPMNQR	0	6	IFEM_MG_no_rRNA_r1_DN14635_c2_g1_i1_orf.268803	PREDICTED: low-temperature-induced 65 kDa protein-like isoform X1 [Juglans regia]
TSTEEVSPATSTIFDK	0	8	IFEM_MG_no_rRNA_r1_DN14635_c2_g1_i1_orf.268803	PREDICTED: low-temperature-induced 65 kDa protein-like isoform X1 [Juglans regia]
GGGVGGGGGAGGGIGGGK	0	8	IFEM_MG_no_rRNA_r1_DN15838_c1_g3_i2_orf.65331	PREDICTED: glycine-rich cell wall structural protein-like [Juglans regia]*pident=56, qcov=25
EITTGGGGGGAAGEHDDQQEQEQK	0	9	IFEM_MG_no_rRNA_r1_DN13188_c1_g17_i1_orf.245367	PREDICTED: embryogenic cell protein 40-like [Juglans regia]
SLAAPDTYHPYGTPGHK	0	9	IFEM_MG_no_rRNA_r1_DN14301_c0_g11_i3_orf.35808	PREDICTED: peroxygenase-like [Juglans regia]
QCCQQLSQM	0	11	IFEM_MG_no_rRNA_r1_DN13387_c2_g3_i2_orf.19580	PREDICTED: 2S sulfur-rich seed storage protein 2 [Juglans regia]
ASDMASEAAK	0	11	IFEM_MG_no_rRNA_r1_DN15575_c1_g4_i5_orf.112207	PREDICTED: late embryogenesis abundant protein D-29-like isoform X1 [Juglans regia]
LSDVLAGATSK	0	12	IFEM_MG_no_rRNA_r1_DN14178_c1_g5_i1_orf.192706	PREDICTED: late embryogenesis abundant protein D-34-like [Juglans regia]
ASESWAER	0	12	IFEM_MG_no_rRNA_r1_DN15575_c1_g4_i1_orf.112188	PREDICTED: late embryogenesis abundant protein D-29-like isoform X1 [Juglans regia]
LYDTSNQANQLDENAR	0	12	IFEM_MG_no_rRNA_r1_DN15989_c6_g2_i2_orf.29477	PREDICTED: legumin B-like [Juglans regia]
TMLGPELAAAFGVSEEK	0	129	IFEM_MG_no_rRNA_r1_DN16011_c4_g5_i2_orf.229860	PREDICTED: vicilin-like seed storage protein At2g28490 isoform X2 [Juglans regia]
ETPEAHVFHADLPGLK	2	0	XP_018855325.1	PREDICTED: 17.4 kDa class I heat shock protein-like [Juglans regia]
GFILDGFPR	2	0	XP_018811310.1	PREDICTED: adenylate kinase 4 [Juglans regia]
VAPEVIAK	2	0	XP_018812677.1	PREDICTED: fructose-bisphosphate aldolase 6, cytosolic-like [Juglans regia]
CMEPVEK	2	0	XP_018823263.1,XP_018831340.1	PREDICTED: probable mediator of RNA polymerase II transcription subunit 37c [Juglans reg,PREDICTED: heat shock cognate 70 kDa protein 2-like [Juglans regia]
LLQTSTSTEK	2	0	XP_018824212.1	PREDICTED: proteasome subunit alpha type-4 [Juglans regia]
TTIFSPEGR	2	0	XP_018824212.1	PREDICTED: proteasome subunit alpha type-4 [Juglans regia]
RLQSENDHR	2	0	XP_018827329.1	PREDICTED: legumin A-like [Juglans regia]
VCENIPIVLCGNK	2	0	XP_018834798.1	PREDICTED: GTP-binding nuclear protein Ran-3 [Juglans regia]
YVDAVLTIPK	2	0	XP_018838988.1	PREDICTED: alpha-1,4-glucan-protein synthase [UDP-forming] 2-like [Juglans regia]
APGFGENR	2	0	XP_018839307.1	PREDICTED: chaperonin CPN60-2, mitochondrial [Juglans regia]
ALGPNPVK	2	2	IFEM_MG_no_rRNA_r1_DN11868_c0_g1_i1_orf.121049	PREDICTED: putative 4-hydroxy-4-methyl-2-oxoglutarate aldolase 3 [Juglans regia]
QTFETLPNEK	2	2	IFEM_MG_no_rRNA_r1_DN12473_c0_g1_i1_orf.86443	PREDICTED: GEM-like protein 5 [Juglans regia]
LVAGLLGVESGQDAVIR	2	2	IFEM_MG_no_rRNA_r1_DN13093_c0_g2_i1_orf.212680	PREDICTED: desiccation-related protein PCC13-62-like [Juglans regia]
TPEEILR	2	2	IFEM_MG_no_rRNA_r1_DN13093_c0_g2_i1_orf.212680	PREDICTED: desiccation-related protein PCC13-62-like [Juglans regia]
SLGGNPTQAQLK	2	2	IFEM_MG_no_rRNA_r1_DN13119_c3_g1_i1_orf.243484	PREDICTED: probable calcium-binding protein CML13 [Juglans regia]
AVLIGCNYPGTK	2	2	IFEM_MG_no_rRNA_r1_DN13166_c2_g8_i1_orf.247020	PREDICTED: metacaspase-4-like, partial [Juglans regia]
NDQVDLMK	2	2	IFEM_MG_no_rRNA_r1_DN13270_c0_g2_i2_orf.257400	PREDICTED: uncharacterized protein At4g28440-like [Juglans regia]
VEVAEPADFTVK	2	2	IFEM_MG_no_rRNA_r1_DN13270_c0_g2_i2_orf.257400	PREDICTED: uncharacterized protein At4g28440-like [Juglans regia]
LTLEPAAGGDQTTLEADVVLVSAGR	2	2	IFEM_MG_no_rRNA_r1_DN13314_c0_g2_i1_orf.10853	PREDICTED: dihydrolipoyl dehydrogenase 1, mitochondrial [Juglans regia]
VGHVDYDK	2	2	IFEM_MG_no_rRNA_r1_DN13314_c0_g2_i1_orf.10853	PREDICTED: dihydrolipoyl dehydrogenase 1, mitochondrial [Juglans regia]
SLPGITIDEK	2	2	IFEM_MG_no_rRNA_r1_DN13314_c0_g2_i1_orf.10853,IFEM_MG_no_rRNA_r1_DN13314_c0_g3_i3_orf.10888	PREDICTED: dihydrolipoyl dehydrogenase 1, mitochondrial [Juglans regia],PREDICTED: dihydrolipoyl dehydrogenase 1, mitochondrial-like [Juglans regia]
AEEDGFACVEFIAGK	2	2	IFEM_MG_no_rRNA_r1_DN13314_c0_g3_i3_orf.10888	PREDICTED: dihydrolipoyl dehydrogenase 1, mitochondrial-like [Juglans regia]
HIANLAGNK	2	2	IFEM_MG_no_rRNA_r1_DN13538_c3_g5_i1_orf.317821	PREDICTED: enolase 1 [Juglans regia]
SCNALLLK	2	2	IFEM_MG_no_rRNA_r1_DN13538_c3_g5_i1_orf.317821	PREDICTED: enolase 1 [Juglans regia]
LNLEAVGVELDQTGAVK	2	2	IFEM_MG_no_rRNA_r1_DN13607_c0_g5_i4_orf.264798	PREDICTED: glutathione reductase, cytosolic-like [Juglans regia]
QVFFFDPDGNGLEIGSLAPEK	2	2	IFEM_MG_no_rRNA_r1_DN13679_c2_g5_i3_orf.260339	PREDICTED: lactoylglutathione lyase-like [Juglans regia]
VQPDFLVVGSR	2	2	IFEM_MG_no_rRNA_r1_DN13706_c0_g7_i1_orf.46552	PREDICTED: universal stress protein A-like protein [Juglans regia]
HIIGEDDQFIGK	2	2	IFEM_MG_no_rRNA_r1_DN13769_c0_g2_i1_orf.48065	PREDICTED: triosephosphate isomerase, chloroplastic [Juglans regia]
LFQVEYAIEAIK	2	2	IFEM_MG_no_rRNA_r1_DN13813_c1_g1_i2_orf.160754	PREDICTED: proteasome subunit alpha type-5-like isoform X1 [Juglans regia]
CDYLADAIVDSFHNVS	2	2	IFEM_MG_no_rRNA_r1_DN13879_c1_g1_i6_orf.159974	PREDICTED: aspartate aminotransferase P2, mitochondrial-like [Juglans regia]
GDTTSIVK	2	2	IFEM_MG_no_rRNA_r1_DN13914_c2_g2_i1_orf.139131	PREDICTED: superoxide dismutase [Mn], mitochondrial-like [Juglans regia]
EQLGTEGYQEMGR	2	2	IFEM_MG_no_rRNA_r1_DN14066_c3_g13_i2_orf.7357	PREDICTED: protein SLE2-like [Juglans regia]
AFDEVNSTLQTK	2	2	IFEM_MG_no_rRNA_r1_DN14152_c1_g2_i2_orf.193389	PREDICTED: ATP synthase subunit d, mitochondrial [Juglans regia]
ISTMTANEYFEK	2	2	IFEM_MG_no_rRNA_r1_DN14152_c1_g2_i2_orf.193389	PREDICTED: ATP synthase subunit d, mitochondrial [Juglans regia]
AEHQQQSQRPDLQPR	2	2	IFEM_MG_no_rRNA_r1_DN14222_c0_g2_i3_orf.79271	PREDICTED: oleosin 1-like [Juglans regia]
VLNQALK	2	2	IFEM_MG_no_rRNA_r1_DN14237_c1_g7_i1_orf.81043	PREDICTED: chaperone protein ClpB1 [Juglans regia]
AASVLSVHDPPVILAK	2	2	IFEM_MG_no_rRNA_r1_DN14242_c2_g9_i1_orf.84730	PREDICTED: protein disulfide-isomerase-like [Juglans regia]
VVDTVVGAK	2	2	IFEM_MG_no_rRNA_r1_DN14362_c0_g5_i1_orf.39151	PREDICTED: thioredoxin H-type-like isoform X2 [Juglans regia]
SGFADAQSAASR	2	2	IFEM_MG_no_rRNA_r1_DN14390_c3_g2_i1_orf.42618	PREDICTED: hsp70-Hsp90 organizing protein 3-like isoform X1 [Juglans regia]
MVIPVGSIFQDLK	2	2	IFEM_MG_no_rRNA_r1_DN14473_c1_g4_i2_orf.96508	PREDICTED: protein-L-isoaspartate O-methyltransferase 1-like [Juglans regia]
VTEMSLSANQER	2	2	IFEM_MG_no_rRNA_r1_DN14532_c2_g4_i1_orf.173329	PREDICTED: alpha-mannosidase At3g26720-like [Juglans regia]
LGADIVQK	2	2	IFEM_MG_no_rRNA_r1_DN14549_c0_g3_i5_orf.176207	PREDICTED: ruBisCO large subunit-binding protein subunit alpha [Juglans regia]
MGSYVNPPKQD	2	2	IFEM_MG_no_rRNA_r1_DN14569_c0_g18_i1_orf.170250	PREDICTED: uncharacterized protein LOC108992954 [Juglans regia]
DDQVLVK	2	2	IFEM_MG_no_rRNA_r1_DN14573_c2_g1_i16_orf.175397	PREDICTED: 2-methylene-furan-3-one reductase-like [Juglans regia]
SDELLDTDQQLK	2	2	IFEM_MG_no_rRNA_r1_DN14586_c0_g4_i2_orf.176569	PREDICTED: uncharacterized protein LOC109013889 [Juglans regia]
VDSTPIDENIPELDK	2	2	IFEM_MG_no_rRNA_r1_DN14586_c0_g4_i2_orf.176569	PREDICTED: uncharacterized protein LOC109013889 [Juglans regia]
AMATTPADVK	2	2	IFEM_MG_no_rRNA_r1_DN14593_c0_g1_i7_orf.177095	PREDICTED: 17.3 kDa class II heat shock protein-like [Juglans regia]
EEVFGPVAPLLR	2	2	IFEM_MG_no_rRNA_r1_DN14624_c0_g1_i2_orf.271929	PREDICTED: succinate-semialdehyde dehydrogenase, mitochondrial [Juglans regia]
TSLLGER	2	2	IFEM_MG_no_rRNA_r1_DN14635_c2_g1_i1_orf.268803	PREDICTED: low-temperature-induced 65 kDa protein-like isoform X1 [Juglans regia]
VTESEEVAR	2	2	IFEM_MG_no_rRNA_r1_DN14635_c2_g1_i1_orf.268803	PREDICTED: low-temperature-induced 65 kDa protein-like isoform X1 [Juglans regia]
TAADDTASTSEK	2	2	IFEM_MG_no_rRNA_r1_DN14709_c2_g2_i2_orf.183139	PREDICTED: seed biotin-containing protein SBP65-like [Juglans regia]
LLDQTSVSHLFPITK	2	2	IFEM_MG_no_rRNA_r1_DN14730_c0_g9_i1_orf.183579	PREDICTED: proteasome subunit alpha type-6 isoform X2 [Juglans regia]
EQGMASQTADK	2	2	IFEM_MG_no_rRNA_r1_DN14791_c0_g12_i1_orf.185106	PREDICTED: uncharacterized protein LOC108983399 [Juglans regia]
NNAFPSPSPDGK	2	2	IFEM_MG_no_rRNA_r1_DN14800_c1_g2_i8_orf.151994	PREDICTED: uncharacterized protein LOC109003048 [Juglans regia]
SPVPELSLFR	2	2	IFEM_MG_no_rRNA_r1_DN14800_c1_g2_i8_orf.151994	PREDICTED: uncharacterized protein LOC109003048 [Juglans regia]
LWAIDTDPPPFPTTTSSK	2	2	IFEM_MG_no_rRNA_r1_DN14936_c0_g2_i1_orf.235602	PREDICTED: putative glucose-6-phosphate 1-epimerase isoform X1 [Juglans regia]
GNAYAQIAIGTDDVYR	2	2	IFEM_MG_no_rRNA_r1_DN14984_c0_g5_i1_orf.237161	PREDICTED: probable lactoylglutathione lyase, chloroplastic [Juglans regia]
LEAVPVSTGEEDEDSILDLK	2	2	IFEM_MG_no_rRNA_r1_DN14995_c0_g1_i3_orf.238364	PREDICTED: ran-binding protein 1 homolog a-like [Juglans regia]
DGKPVTIELIDAK	2	2	IFEM_MG_no_rRNA_r1_DN15068_c1_g10_i3_orf.293154	PREDICTED: dihydrolipoyl dehydrogenase 2, chloroplastic-like [Juglans regia]
MGVEVYHHLK	2	2	IFEM_MG_no_rRNA_r1_DN15168_c1_g6_i1_orf.308758	PREDICTED: enolase 1 [Juglans regia]
LASIGLDNTEANR	2	2	IFEM_MG_no_rRNA_r1_DN15257_c3_g2_i1_orf.282399	PREDICTED: fructose-bisphosphate aldolase 3, chloroplastic [Juglans regia]
EDVQNAMDK	2	2	IFEM_MG_no_rRNA_r1_DN15345_c2_g10_i1_orf.100948	PREDICTED: uncharacterized protein LOC108987164 [Juglans regia]
SGGSGPGTSEGGHGSQEVNIEK	2	2	IFEM_MG_no_rRNA_r1_DN15401_c0_g1_i2_orf.127554	PREDICTED: uncharacterized protein LOC109012865 [Juglans regia]
LEFDDSHLTYAEETYQR	2	2	IFEM_MG_no_rRNA_r1_DN15460_c1_g1_i3_orf.129188	PREDICTED: alpha-L-fucosidase 2-like isoform X1 [Juglans regia]
FGVEQFEMR	2	2	IFEM_MG_no_rRNA_r1_DN15588_c1_g3_i1_orf.117256	PREDICTED: arginase 1, mitochondrial, partial [Juglans regia]
IMEGGYAR	2	2	IFEM_MG_no_rRNA_r1_DN15588_c1_g3_i1_orf.117256	PREDICTED: arginase 1, mitochondrial, partial [Juglans regia]
SELLASIEK	2	2	IFEM_MG_no_rRNA_r1_DN15605_c2_g2_i2_orf.55070	PREDICTED: malate dehydrogenase, mitochondrial [Juglans regia]
TCEDLIFSHLK	2	2	IFEM_MG_no_rRNA_r1_DN15780_c0_g5_i2_orf.217857	PREDICTED: inositol-phosphate phosphatase-like [Juglans regia]
DIELVMTQAGVSR	2	2	IFEM_MG_no_rRNA_r1_DN15799_c1_g10_i1_orf.224169	PREDICTED: nascent polypeptide-associated complex subunit alpha-like protein 1 [Juglans
ADLVAYGR	2	2	IFEM_MG_no_rRNA_r1_DN15964_c2_g4_i8_orf.26399	PREDICTED: putative 12-oxophytodienoate reductase 11 [Juglans regia]
ENSAFANTR	2	2	IFEM_MG_no_rRNA_r1_DN15965_c2_g8_i2_orf.24905	PREDICTED: 18.5 kDa class I heat shock protein-like [Juglans regia]
SVVPIASGR	2	2	IFEM_MG_no_rRNA_r1_DN15971_c3_g2_i2_orf.27256	PREDICTED: aspartyl protease AED3-like [Juglans regia]
EIVPGMIVTGMEVAEIDGSPR	2	2	IFEM_MG_no_rRNA_r1_DN15990_c2_g5_i10_orf.25941	PREDICTED: thiamine thiazole synthase, chloroplastic-like [Juglans regia]
HVPGFVEK	2	2	IFEM_MG_no_rRNA_r1_DN16002_c3_g13_i1_orf.230723	PREDICTED: peroxiredoxin-2B-like [Juglans regia]
EGDTVLLPEYGGTQVNLGDK	2	2	IFEM_MG_no_rRNA_r1_DN16028_c3_g24_i1_orf.228619	PREDICTED: 10 kDa chaperonin-like [Juglans regia]
LSGVILFEETLYQK	2	2	IFEM_MG_no_rRNA_r1_DN6855_c0_g1_i2_orf.242870	PREDICTED: fructose-bisphosphate aldolase, cytoplasmic isozyme 1 [Juglans regia]
GVEDLADAVK	2	2	IFEM_MG_no_rRNA_r1_DN15122_c0_g1_i5_orf.303035	PREDICTED: chaperonin CPN60-2, mitochondrial-like [Juglans regia]
NQVAMNPQNTVFDAK	2	2	IFEM_MG_no_rRNA_r1_DN15302_c2_g4_i1_orf.107658	PREDICTED: heat shock 70 kDa protein-like [Juglans regia]
YDTVHGHWK	2	2	XP_018809532.1,IFEM_MG_no_rRNA_r1_DN15881_c1_g2_i3_orf.71992	PREDICTED: glyceraldehyde-3-phosphate dehydrogenase, cytosolic [Juglans regia],PREDICTED: glyceraldehyde-3-phosphate dehydrogenase, cytosolic-like [Juglans regia]
CFDGSLFEYCAK	2	2	XP_018810059.1	PREDICTED: peroxygenase-like [Juglans regia]
VFDLRPEQYVLK	2	2	XP_018811862.1	PREDICTED: aspartic proteinase-like isoform X1 [Juglans regia]
ATITTVREEK	2	2	XP_018814692.1	PREDICTED: sucrose-binding protein-like [Juglans regia]
LRPGMVFVAPAGHPVAVIASR	2	2	XP_018814692.1	PREDICTED: sucrose-binding protein-like [Juglans regia]
KESLQQFK	2	2	XP_018815668.1	PREDICTED: NADP-dependent malic enzyme-like [Juglans regia]
VNIVNQHKLPILR	2	2	XP_018818401.1	PREDICTED: 11S globulin seed storage protein 2-like [Juglans regia]
VVYVLRGDAR	2	2	XP_018818401.1	PREDICTED: 11S globulin seed storage protein 2-like [Juglans regia]
EEEKKPEVKPVQISG	2	2	XP_018821684.1	PREDICTED: 17.8 kDa class I heat shock protein-like [Juglans regia]
QFSAEEISSMVLTK	2	2	XP_018823263.1	PREDICTED: probable mediator of RNA polymerase II transcription subunit 37c [Juglans reg
DNNLLGK	2	2	XP_018823263.1,XP_018828366.1,XP_018831340.1	PREDICTED: probable mediator of RNA polymerase II transcription subunit 37c [Juglans reg,PREDICTED: heat shock 70 kDa protein-like [Juglans regia],PREDICTED: heat shock cognate 70 kDa protein 2-like [Juglans regia]
YAEDVSSAVIFGR	2	2	XP_018823509.1	PREDICTED: leucine aminopeptidase 1-like [Juglans regia]
QEEAEWEEEEARREEER	2	2	XP_018826340.1	PREDICTED: vicilin-like seed storage protein At2g18540 [Juglans regia]
NQVAMNPENTVYDAK	2	2	XP_018828366.1	PREDICTED: heat shock 70 kDa protein-like [Juglans regia]
YSDHSVQNDMK	2	2	XP_018828366.1	PREDICTED: heat shock 70 kDa protein-like [Juglans regia]
TTPSYVGFTDTER	2	2	XP_018831340.1	PREDICTED: heat shock cognate 70 kDa protein 2-like [Juglans regia]
FEELNNDLFR	2	2	XP_018835203.1	PREDICTED: luminal-binding protein [Juglans regia]
NQAAVNPER	2	2	XP_018835203.1	PREDICTED: luminal-binding protein [Juglans regia]
NQIDEIVLVGGSTR	2	2	XP_018835203.1	PREDICTED: luminal-binding protein [Juglans regia]
VEIESLFDGVDFSEPLTR	2	2	XP_018835203.1	PREDICTED: luminal-binding protein [Juglans regia]
CCLEHAASVAK	2	2	XP_018837398.1	PREDICTED: ruBisCO large subunit-binding protein subunit beta, chloroplastic [Juglans re
EVELEDPVENIGAK	2	2	XP_018837398.1	PREDICTED: ruBisCO large subunit-binding protein subunit beta, chloroplastic [Juglans re
VEDALNATK	2	2	XP_018837398.1	PREDICTED: ruBisCO large subunit-binding protein subunit beta, chloroplastic [Juglans re
ASETINEAK	2	2	XP_018838903.1	PREDICTED: late embryogenesis abundant protein D-29-like isoform X1 [Juglans regia]
NVVIEQSWGAPK	2	2	XP_018839307.1	PREDICTED: chaperonin CPN60-2, mitochondrial [Juglans regia]
AMELDDEDISYIMNR	2	2	XP_018848041.1	PREDICTED: hsp70-Hsp90 organizing protein 3-like [Juglans regia]
GETLQEYWWCTER	2	2	XP_018848539.1	PREDICTED: adenosylhomocysteinase [Juglans regia]
VGEGPAAQCISGFIALDVPPPR	2	2	XP_018849811.1	PREDICTED: aspartic proteinase-like [Juglans regia]
GTNEAMFVIEAYR	2	2	XP_018851056.1	PREDICTED: stem-specific protein TSJT1-like [Juglans regia]
WFDTNYHYIVPELGPDVK	2	2	XP_018851852.1	PREDICTED: 5-methyltetrahydropteroyltriglutamate--homocysteine methyltransferase-like [J
LIGLEYVISEPLFLTLPDDEKR	2	2	XP_018853891.1	PREDICTED: oil body-associated protein 1A-like, partial [Juglans regia]
AFGAELVLTDPAR	3	0	XP_018805705.1	PREDICTED: cysteine synthase [Juglans regia]
LPEHLEHAK	3	0	XP_018809740.1	PREDICTED: oleosin 18.2 kDa-like [Juglans regia]
GDMLAVGVTEK	3	0	XP_018810862.1	PREDICTED: leucine aminopeptidase 1-like [Juglans regia]
VQVEDENVLVISGER	3	0	XP_018812328.1	PREDICTED: 17.1 kDa class II heat shock protein-like [Juglans regia]
LEESTDSAETK	3	0	XP_018816251.1	PREDICTED: calreticulin [Juglans regia]
LVIVGDGGTGK	3	0	XP_018834798.1	PREDICTED: GTP-binding nuclear protein Ran-3 [Juglans regia]
VVSIDIAEENEPPK	3	0	XP_018839694.1	PREDICTED: 22.0 kDa class IV heat shock protein-like [Juglans regia]
DETTLFSSESFGWQR	3	0	XP_018842295.1	PREDICTED: legumin B-like [Juglans regia]
IPSSEEIADR	3	0	XP_018851852.1	PREDICTED: 5-methyltetrahydropteroyltriglutamate--homocysteine methyltransferase-like [J
ESFNLECGDVIR	3	2	XP_018812171.1	PREDICTED: vicilin-like antimicrobial peptides 2-3 isoform X2 [Juglans regia]
EESQQQQETPGIIGSVLK	3	2	XP_018836187.1,IFEM_MG_no_rRNA_r1_DN15558_c1_g4_i10_orf.116285	PREDICTED: embryonic protein DC-8-like isoform X1 [Juglans regia],PREDICTED: embryonic protein DC-8-like isoform X2 [Juglans regia]
VLVIDGGGSMR	3	3	IFEM_MG_no_rRNA_r1_DN11868_c0_g1_i1_orf.121049	PREDICTED: putative 4-hydroxy-4-methyl-2-oxoglutarate aldolase 3 [Juglans regia]
IVSSIEQK	3	3	IFEM_MG_no_rRNA_r1_DN13073_c7_g2_i1_orf.210691	PREDICTED: 14-3-3-like protein B [Juglans regia]
AAETAEDVKER	3	3	IFEM_MG_no_rRNA_r1_DN13247_c1_g3_i1_orf.256743	PREDICTED: late embryogenesis abundant protein 1-like [Juglans regia]
SEATNYESVYGEPIPVK	3	3	IFEM_MG_no_rRNA_r1_DN13319_c1_g3_i1_orf.18437	PREDICTED: proteasome subunit alpha type-3-like [Juglans regia]
VFQIEYAAK	3	3	IFEM_MG_no_rRNA_r1_DN13319_c1_g3_i1_orf.18437	PREDICTED: proteasome subunit alpha type-3-like [Juglans regia]
GSIPGVTFDQMK	3	3	IFEM_MG_no_rRNA_r1_DN13329_c0_g4_i1_orf.16186	PREDICTED: uncharacterized protein LOC109004430 [Juglans regia]
VVLTFDGK	3	3	IFEM_MG_no_rRNA_r1_DN13510_c0_g14_i1_orf.319006	PREDICTED: cyanate hydratase [Juglans regia]
LNNQQDALK	3	3	IFEM_MG_no_rRNA_r1_DN13543_c1_g7_i4_orf.311795	PREDICTED: ankyrin repeat domain-containing protein 2B [Juglans regia]
EIFGFEEIESPDFVEFK	3	3	IFEM_MG_no_rRNA_r1_DN13679_c2_g5_i3_orf.260339	PREDICTED: lactoylglutathione lyase-like [Juglans regia]
VGAGPAFVFAK	3	3	IFEM_MG_no_rRNA_r1_DN13698_c1_g12_i1_orf.259338	PREDICTED: uncharacterized protein LOC109016037 [Juglans regia]
GVNTFSPEGR	3	3	IFEM_MG_no_rRNA_r1_DN13813_c1_g1_i2_orf.160754	PREDICTED: proteasome subunit alpha type-5-like isoform X1 [Juglans regia]
VGALSIVCK	3	3	IFEM_MG_no_rRNA_r1_DN13944_c1_g5_i1_orf.143182	PREDICTED: aspartate aminotransferase, cytoplasmic [Juglans regia]
LNLGVGAYR	3	3	IFEM_MG_no_rRNA_r1_DN13944_c1_g5_i1_orf.143182,IFEM_MG_no_rRNA_r1_DN13879_c1_g1_i6_orf.159974	PREDICTED: aspartate aminotransferase, cytoplasmic [Juglans regia],PREDICTED: aspartate aminotransferase P2, mitochondrial-like [Juglans regia]
NLEAWGGLMEPGHNYFER	3	3	IFEM_MG_no_rRNA_r1_DN13991_c1_g2_i1_orf.138992	PREDICTED: PLAT domain-containing protein 2-like [Juglans regia]
GVVVIDGSTVR	3	3	IFEM_MG_no_rRNA_r1_DN14034_c3_g5_i1_orf.97	PREDICTED: uncharacterized protein LOC108979055 [Juglans regia]
GGLSTVDR	3	3	IFEM_MG_no_rRNA_r1_DN14066_c3_g13_i2_orf.7357	PREDICTED: protein SLE2-like [Juglans regia]
VVGQDQAVNAVAEAVLR	3	3	IFEM_MG_no_rRNA_r1_DN14237_c1_g7_i1_orf.81043	PREDICTED: chaperone protein ClpB1 [Juglans regia]
SDYEFGHTLDAK	3	3	IFEM_MG_no_rRNA_r1_DN14242_c2_g9_i1_orf.84730	PREDICTED: protein disulfide-isomerase-like [Juglans regia]
EQLGLDGYQELGSK	3	3	IFEM_MG_no_rRNA_r1_DN14371_c1_g3_i2_orf.36125	PREDICTED: protein SLE1 [Juglans regia]
TGGGILLPTTAQTKPQGGEVVAIGEGK	3	3	IFEM_MG_no_rRNA_r1_DN14451_c0_g4_i3_orf.89807	PREDICTED: 20 kDa chaperonin, chloroplastic-like [Juglans regia]
AALVNFYETLR	3	3	IFEM_MG_no_rRNA_r1_DN14458_c1_g6_i3_orf.95687	PREDICTED: 11-beta-hydroxysteroid dehydrogenase-like 5 [Juglans regia]
HVTVIAADVVK	3	3	IFEM_MG_no_rRNA_r1_DN14458_c1_g6_i3_orf.95687	PREDICTED: 11-beta-hydroxysteroid dehydrogenase-like 5 [Juglans regia]
TNDSAGDGTTTASVLAR	3	3	IFEM_MG_no_rRNA_r1_DN14549_c0_g3_i5_orf.176207	PREDICTED: ruBisCO large subunit-binding protein subunit alpha [Juglans regia]
YENLVESGVIDPAK	3	3	IFEM_MG_no_rRNA_r1_DN14549_c0_g3_i5_orf.176207	PREDICTED: ruBisCO large subunit-binding protein subunit alpha [Juglans regia]
NVVHGSDSPENGQR	3	3	IFEM_MG_no_rRNA_r1_DN14560_c0_g3_i1_orf.173513	PREDICTED: nucleoside diphosphate kinase 2, chloroplastic [Juglans regia]
FGSLAEYTAVEER	3	3	IFEM_MG_no_rRNA_r1_DN14573_c2_g1_i16_orf.175397	PREDICTED: 2-methylene-furan-3-one reductase-like [Juglans regia]
ITFTGSTAVGK	3	3	IFEM_MG_no_rRNA_r1_DN14624_c0_g1_i2_orf.271929	PREDICTED: succinate-semialdehyde dehydrogenase, mitochondrial [Juglans regia]
VESFVEDAISK	3	3	IFEM_MG_no_rRNA_r1_DN14624_c0_g1_i2_orf.271929	PREDICTED: succinate-semialdehyde dehydrogenase, mitochondrial [Juglans regia]
GIEPNTDQPISK	3	3	IFEM_MG_no_rRNA_r1_DN14635_c2_g1_i1_orf.268803	PREDICTED: low-temperature-induced 65 kDa protein-like isoform X1 [Juglans regia]
TKLPDDSR	3	3	IFEM_MG_no_rRNA_r1_DN14635_c2_g1_i1_orf.268803	PREDICTED: low-temperature-induced 65 kDa protein-like isoform X1 [Juglans regia]
VHDEQSPKPTGPDDNSPTTIR	3	3	IFEM_MG_no_rRNA_r1_DN14635_c2_g1_i1_orf.268803	PREDICTED: low-temperature-induced 65 kDa protein-like isoform X1 [Juglans regia]
GFGIGPDGR	3	3	IFEM_MG_no_rRNA_r1_DN14635_c2_g7_i1_orf.268835	PREDICTED: pyruvate dehydrogenase E1 component subunit alpha-3, chloroplastic [Juglans r
IDEVVEEAVEFADESPHPGR	3	3	IFEM_MG_no_rRNA_r1_DN14635_c2_g7_i1_orf.268835	PREDICTED: pyruvate dehydrogenase E1 component subunit alpha-3, chloroplastic [Juglans r
AVAHQPVSVAIEAGGR	3	3	IFEM_MG_no_rRNA_r1_DN14654_c0_g13_i2_orf.276544	PREDICTED: cysteine proteinase COT44-like [Juglans regia]
EEYENCSNSNPVK	3	3	IFEM_MG_no_rRNA_r1_DN14654_c0_g14_i1_orf.276479	PREDICTED: early nodulin-like protein 1 [Juglans regia]
AANGVVIATEK	3	3	IFEM_MG_no_rRNA_r1_DN14657_c0_g3_i4_orf.271813	PREDICTED: proteasome subunit alpha type-2-B [Juglans regia]
ERPSLEDISK	3	3	IFEM_MG_no_rRNA_r1_DN14709_c2_g2_i2_orf.183139	PREDICTED: seed biotin-containing protein SBP65-like [Juglans regia]
GAQAEEVVLEK	3	3	IFEM_MG_no_rRNA_r1_DN14777_c0_g11_i4_orf.186985	PREDICTED: seed biotin-containing protein SBP65-like isoform X1 [Juglans regia]
LVPLLTQVGAVANSSA	3	3	IFEM_MG_no_rRNA_r1_DN14795_c1_g13_i1_orf.182375	PREDICTED: glutaredoxin-C2-like [Juglans regia]
IAYVDFPGVYVVNR	3	3	IFEM_MG_no_rRNA_r1_DN14800_c1_g2_i8_orf.151994	PREDICTED: uncharacterized protein LOC109003048 [Juglans regia]
YMEPADVEWLK	3	3	IFEM_MG_no_rRNA_r1_DN14800_c1_g2_i8_orf.151994	PREDICTED: uncharacterized protein LOC109003048 [Juglans regia]
VVAVGPGGR	3	3	IFEM_MG_no_rRNA_r1_DN14877_c1_g9_i1_orf.153633	PREDICTED: 10 kDa chaperonin-like [Juglans regia]
RPVLEELAGK	3	3	IFEM_MG_no_rRNA_r1_DN14925_c1_g5_i1_orf.241722	PREDICTED: glutelin type-A 3-like [Juglans regia]
AEEATHPDSIR	3	3	IFEM_MG_no_rRNA_r1_DN15293_c0_g1_i3_orf.284924	PREDICTED: probable aquaporin TIP3-2 [Juglans regia]
RAEEATHPDSIR	3	3	IFEM_MG_no_rRNA_r1_DN15293_c0_g1_i3_orf.284924	PREDICTED: probable aquaporin TIP3-2 [Juglans regia]
VDKEEAHSVDDVQR	3	3	IFEM_MG_no_rRNA_r1_DN15401_c0_g1_i2_orf.127554	PREDICTED: uncharacterized protein LOC109012865 [Juglans regia]
YSVGDVEFMR	3	3	IFEM_MG_no_rRNA_r1_DN15460_c1_g1_i3_orf.129188	PREDICTED: alpha-L-fucosidase 2-like isoform X1 [Juglans regia]
APWDIQDDEHEIK	3	3	IFEM_MG_no_rRNA_r1_DN15712_c0_g9_i1_orf.221265	PREDICTED: small heat shock protein, chloroplastic [Juglans regia]
FADENFSR	3	3	IFEM_MG_no_rRNA_r1_DN15771_c2_g15_i1_orf.226849	PREDICTED: peptidyl-prolyl cis-trans isomerase 1-like [Juglans regia]
EIEIDIEPTDTIDR	3	3	IFEM_MG_no_rRNA_r1_DN15772_c0_g1_i1_orf.226062	PREDICTED: ubiquitin-NEDD8-like protein RUB2 [Juglans regia]
QYINSPGAK	3	3	IFEM_MG_no_rRNA_r1_DN15847_c1_g2_i4_orf.70091	PREDICTED: non-specific lipid-transfer protein 2 [Juglans regia]
IVDIPADALAFNPTTGAGTIIDSGTVFTR	3	3	IFEM_MG_no_rRNA_r1_DN15971_c3_g2_i2_orf.27256	PREDICTED: aspartyl protease AED3-like [Juglans regia]
LGPVGQPK	3	3	IFEM_MG_no_rRNA_r1_DN15971_c3_g2_i2_orf.27256	PREDICTED: aspartyl protease AED3-like [Juglans regia]
LVQPAYIAVR	3	3	IFEM_MG_no_rRNA_r1_DN15971_c3_g2_i2_orf.27256	PREDICTED: aspartyl protease AED3-like [Juglans regia]
YTHALGLELDLAEK	3	3	IFEM_MG_no_rRNA_r1_DN16002_c3_g13_i1_orf.230723	PREDICTED: peroxiredoxin-2B-like [Juglans regia]
VVAVGPGAR	3	3	IFEM_MG_no_rRNA_r1_DN16028_c3_g24_i1_orf.228619	PREDICTED: 10 kDa chaperonin-like [Juglans regia]
SQVNEIVLVGGSTR	3	3	IFEM_MG_no_rRNA_r1_DN15302_c2_g4_i1_orf.107658	PREDICTED: heat shock 70 kDa protein [Juglans regia]
THSGEKPVPELVADDAWLK	3	3	XP_018808212.1	PREDICTED: malate dehydrogenase-like [Juglans regia]
AGIALNENFVK	3	3	XP_018809532.1	PREDICTED: glyceraldehyde-3-phosphate dehydrogenase, cytosolic [Juglans regia]
TGAEYIVESTGVFTDK	3	3	XP_018809532.1	PREDICTED: glyceraldehyde-3-phosphate dehydrogenase, cytosolic [Juglans regia]
KATYEEIK	3	3	XP_018809532.1,IFEM_MG_no_rRNA_r1_DN15881_c1_g2_i3_orf.71992	PREDICTED: glyceraldehyde-3-phosphate dehydrogenase, cytosolic [Juglans regia],PREDICTED: glyceraldehyde-3-phosphate dehydrogenase, cytosolic-like [Juglans regia]
VINDNFGIVEGLMTTVHSITATQK	3	3	XP_018809532.1,IFEM_MG_no_rRNA_r1_DN15881_c1_g2_i3_orf.71992	PREDICTED: glyceraldehyde-3-phosphate dehydrogenase, cytosolic [Juglans regia],PREDICTED: glyceraldehyde-3-phosphate dehydrogenase, cytosolic-like [Juglans regia]
VAFDLFGWIGSK	3	3	XP_018810059.1,IFEM_MG_no_rRNA_r1_DN14301_c0_g11_i3_orf.35808	PREDICTED: peroxygenase-like [Juglans regia],PREDICTED: peroxygenase-like [Juglans regia]
GLGEAVGAAAK	3	3	XP_018810862.1	PREDICTED: leucine aminopeptidase 1-like [Juglans regia]
STYEVAALPLGAK	3	3	XP_018811490.1	PREDICTED: reactive Intermediate Deaminase A, chloroplastic-like isoform X1 [Juglans reg
TTIMLADLNDFK	3	3	XP_018811490.1	PREDICTED: reactive Intermediate Deaminase A, chloroplastic-like isoform X1 [Juglans reg
QVPITISGTR	3	3	XP_018811660.1	PREDICTED: putative 4-hydroxy-4-methyl-2-oxoglutarate aldolase 2 [Juglans regia]
EEEQQR	3	3	XP_018812171.1	PREDICTED: vicilin-like antimicrobial peptides 2-3 isoform X2 [Juglans regia]
EYYAAGAK	3	3	XP_018812171.1	PREDICTED: vicilin-like antimicrobial peptides 2-3 isoform X2 [Juglans regia]
SAQDIALSELAPTHPIR	3	3	XP_018815447.1	PREDICTED: 14-3-3-like protein A [Juglans regia]
TSGQPMKSPMAGYTSVIR	3	3	XP_018818401.1	PREDICTED: 11S globulin seed storage protein 2-like [Juglans regia]
STYQVAALPLDAK	3	3	XP_018824314.1	PREDICTED: reactive Intermediate Deaminase A, chloroplastic-like [Juglans regia]
FESLVNHLIER	3	3	XP_018826868.1	PREDICTED: heat shock 70 kDa protein, mitochondrial [Juglans regia]
IINEPTAAALSYGMNNK	3	3	XP_018826868.1,XP_018846283.1	PREDICTED: heat shock 70 kDa protein, mitochondrial [Juglans regia],PREDICTED: heat shock 70 kDa protein, mitochondrial-like [Juglans regia]
RLVALEPSNR	3	3	XP_018827328.1	PREDICTED: legumin A-like [Juglans regia]
NAVITVPAYFNDSQR	3	3	XP_018828366.1	PREDICTED: heat shock 70 kDa protein-like [Juglans regia]
LKEGDQISGQTFNDVGR	3	3	XP_018836187.1,IFEM_MG_no_rRNA_r1_DN15558_c1_g4_i10_orf.116285	PREDICTED: embryonic protein DC-8-like isoform X1 [Juglans regia],PREDICTED: embryonic protein DC-8-like isoform X2 [Juglans regia]
MEEERDEMEREESQQQQETPGIIGSVLK	3	3	XP_018836187.1,IFEM_MG_no_rRNA_r1_DN15558_c1_g4_i10_orf.116285	PREDICTED: embryonic protein DC-8-like isoform X1 [Juglans regia],PREDICTED: embryonic protein DC-8-like isoform X2 [Juglans regia]
NLIEAAEQDYEK	3	3	XP_018837398.1	PREDICTED: ruBisCO large subunit-binding protein subunit beta, chloroplastic [Juglans re
EGQALTVPQNFAVIKK	3	3	XP_018842295.1,XP_018842296.1	PREDICTED: legumin B-like [Juglans regia],PREDICTED: legumin B-like [Juglans regia]
HSLPDGLMR	3	3	XP_018848539.1	PREDICTED: adenosylhomocysteinase [Juglans regia]
MPSPMGESAVDCGHISSMPGVSFTIGGK	3	3	XP_018849811.1	PREDICTED: aspartic proteinase-like [Juglans regia]
VEVDMER	3	3	XP_018850787.1	PREDICTED: annexin D2-like [Juglans regia]
TALHFACGYGEVK	3	4	IFEM_MG_no_rRNA_r1_DN13543_c1_g7_i4_orf.311795	PREDICTED: ankyrin repeat domain-containing protein 2B [Juglans regia]
ETAAVVNPR	4	0	XP_018821684.1	PREDICTED: 17.8 kDa class I heat shock protein-like [Juglans regia]
AAEAAEEFGGILVTLK	4	0	XP_018822424.1	PREDICTED: succinate dehydrogenase subunit 5, mitochondrial-like [Juglans regia]
TEANTHNIDTLK	4	0	XP_018839509.1	PREDICTED: uncharacterized protein LOC109005162 [Juglans regia]
FNEIVTK	4	3	IFEM_MG_no_rRNA_r1_DN14382_c0_g6_i1_orf.43212	PREDICTED: 6,7-dimethyl-8-ribityllumazine synthase, chloroplastic [Juglans regia]
DVAVGTGESAK	4	3	IFEM_MG_no_rRNA_r1_DN14709_c2_g2_i2_orf.183139	PREDICTED: seed biotin-containing protein SBP65-like [Juglans regia]
QAQQCQR	4	3	XP_018812171.1	PREDICTED: vicilin-like antimicrobial peptides 2-3 isoform X2 [Juglans regia]
HLADLSK	4	4	csp_P00924_ENO1_YEAST	contaminant cRAP
SGETEDTFIADLVVGLR	4	4	csp_P00924_ENO1_YEAST	contaminant cRAP
TFAEALR	4	4	csp_P00924_ENO1_YEAST	contaminant cRAP
AITEGGFESLFK	4	4	IFEM_MG_no_rRNA_r1_DN12473_c0_g1_i1_orf.86443	PREDICTED: GEM-like protein 5 [Juglans regia]
SALADLVR	4	4	IFEM_MG_no_rRNA_r1_DN13166_c2_g8_i1_orf.247020	PREDICTED: metacaspase-4-like, partial [Juglans regia]
QLNMVDPDEKDNSGKPLPSR	4	4	IFEM_MG_no_rRNA_r1_DN13208_c0_g2_i4_orf.251144	PREDICTED: 1-Cys peroxiredoxin [Juglans regia]
IEVVAVEAEK	4	4	IFEM_MG_no_rRNA_r1_DN13316_c1_g4_i3_orf.11841	PREDICTED: plasma membrane-associated cation-binding protein 1-like [Juglans regia]
VIEIYEASSAEIK	4	4	IFEM_MG_no_rRNA_r1_DN13316_c1_g4_i3_orf.11841	PREDICTED: plasma membrane-associated cation-binding protein 1-like [Juglans regia]
WYEIASFPSR	4	4	IFEM_MG_no_rRNA_r1_DN13483_c3_g1_i1_orf.204134	PREDICTED: temperature-induced lipocalin-1 [Juglans regia]
TYDLNFK	4	4	IFEM_MG_no_rRNA_r1_DN13538_c3_g5_i1_orf.317821,IFEM_MG_no_rRNA_r1_DN15168_c1_g6_i1_orf.308758	PREDICTED: enolase 1 [Juglans regia],PREDICTED: enolase 1 [Juglans regia]
QNTLLEFGK	4	4	IFEM_MG_no_rRNA_r1_DN13592_c0_g2_i4_orf.318729	PREDICTED: cysteine proteinase inhibitor A-like [Juglans regia]
GASLSHISR	4	4	IFEM_MG_no_rRNA_r1_DN13679_c2_g5_i3_orf.260339	PREDICTED: lactoylglutathione lyase-like [Juglans regia]
EEEVGGDYAGIK	4	4	IFEM_MG_no_rRNA_r1_DN13701_c0_g1_i1_orf.46383	PREDICTED: uncharacterized protein LOC108995148 [Juglans regia]
LVSPAINHEGK	4	4	IFEM_MG_no_rRNA_r1_DN13701_c0_g1_i1_orf.46383	PREDICTED: uncharacterized protein LOC108995148 [Juglans regia]
VTAELLFGADNPVIK	4	4	IFEM_MG_no_rRNA_r1_DN13879_c1_g1_i6_orf.159974	PREDICTED: aspartate aminotransferase P2, mitochondrial-like [Juglans regia]
KLVVETTANQDPLVTK	4	4	IFEM_MG_no_rRNA_r1_DN13914_c2_g2_i1_orf.139131	PREDICTED: superoxide dismutase [Mn], mitochondrial-like [Juglans regia]
YASEVYDK	4	4	IFEM_MG_no_rRNA_r1_DN13914_c2_g2_i1_orf.139131	PREDICTED: superoxide dismutase [Mn], mitochondrial-like [Juglans regia]
TEEGKPLVLNVVR	4	4	IFEM_MG_no_rRNA_r1_DN13944_c1_g5_i1_orf.143182	PREDICTED: aspartate aminotransferase, cytoplasmic [Juglans regia]
SEISLLNGIPLK	4	4	IFEM_MG_no_rRNA_r1_DN13989_c0_g3_i1_orf.136129	PREDICTED: heparanase-like protein 1, partial [Juglans regia]
EAEGVPIDESK	4	4	IFEM_MG_no_rRNA_r1_DN14066_c3_g13_i2_orf.7357	PREDICTED: protein SLE2-like [Juglans regia]
FAEESSLPTVTLFNNDPNNHPFVIK	4	4	IFEM_MG_no_rRNA_r1_DN14242_c2_g9_i1_orf.84730	PREDICTED: protein disulfide-isomerase-like [Juglans regia]
ILKPFDER	4	4	IFEM_MG_no_rRNA_r1_DN14242_c2_g9_i1_orf.84730	PREDICTED: protein disulfide-isomerase-like [Juglans regia]
LDATANDVPSDK	4	4	IFEM_MG_no_rRNA_r1_DN14242_c2_g9_i1_orf.84730	PREDICTED: protein disulfide-isomerase-like [Juglans regia]
VDANEGENKDLASDFEVK	4	4	IFEM_MG_no_rRNA_r1_DN14242_c2_g9_i1_orf.84730	PREDICTED: protein disulfide-isomerase-like [Juglans regia]
IPVSSENVFVHDSDGK	4	4	IFEM_MG_no_rRNA_r1_DN14532_c2_g4_i1_orf.173329	PREDICTED: alpha-mannosidase At3g26720-like [Juglans regia]
LLTEEALNR	4	4	IFEM_MG_no_rRNA_r1_DN14543_c2_g3_i2_orf.169740	PREDICTED: probable protein phosphatase 2C 39 [Juglans regia]
IAATETENQNPVYEKPASK	4	4	IFEM_MG_no_rRNA_r1_DN14635_c2_g1_i1_orf.268803	PREDICTED: low-temperature-induced 65 kDa protein-like isoform X1 [Juglans regia]
SGPFYFISK	4	4	IFEM_MG_no_rRNA_r1_DN14654_c0_g14_i1_orf.276479	PREDICTED: early nodulin-like protein 1 [Juglans regia]
IIYGGSVNGANCK	4	4	IFEM_MG_no_rRNA_r1_DN14719_c1_g2_i3_orf.180740,IFEM_MG_no_rRNA_r1_DN14548_c2_g5_i1_orf.171472	PREDICTED: triosephosphate isomerase, cytosolic [Juglans regia],PREDICTED: triosephosphate isomerase, cytosolic [Juglans regia]
TNPANPSIELGPEFK	4	4	IFEM_MG_no_rRNA_r1_DN14722_c2_g1_i1_orf.184990	PREDICTED: UTP--glucose-1-phosphate uridylyltransferase [Juglans regia]
AAGITSIGVR	4	4	IFEM_MG_no_rRNA_r1_DN14730_c0_g9_i1_orf.183579	PREDICTED: proteasome subunit alpha type-6 isoform X2 [Juglans regia]
EETGGAEMR	4	4	IFEM_MG_no_rRNA_r1_DN14777_c0_g11_i4_orf.186985	PREDICTED: seed biotin-containing protein SBP65-like isoform X1 [Juglans regia]
KTEEVVEPEAKPSENVIK	4	4	IFEM_MG_no_rRNA_r1_DN14777_c0_g11_i4_orf.186985	PREDICTED: seed biotin-containing protein SBP65-like isoform X1 [Juglans regia]
ATLPSEGSLSTESVVVER	4	4	IFEM_MG_no_rRNA_r1_DN14800_c1_g2_i8_orf.151994	PREDICTED: uncharacterized protein LOC109003048 [Juglans regia]
YSSGGGGDGGSWR	4	4	IFEM_MG_no_rRNA_r1_DN14920_c0_g5_i1_orf.233405	PREDICTED: glycine-rich RNA-binding protein-like [Juglans regia]
MLVTLIGHGDA	4	4	IFEM_MG_no_rRNA_r1_DN15059_c0_g1_i2_orf.291861	PREDICTED: annexin D2-like [Juglans regia]
DIIIATGSVPFVPK	4	4	IFEM_MG_no_rRNA_r1_DN15068_c1_g10_i3_orf.293154	PREDICTED: dihydrolipoyl dehydrogenase 2, chloroplastic-like [Juglans regia]
WDEEAVR	4	4	IFEM_MG_no_rRNA_r1_DN15103_c0_g7_i1_orf.304335	PREDICTED: agmatine deiminase [Juglans regia]
RDAYGNVIR	4	4	IFEM_MG_no_rRNA_r1_DN15287_c3_g7_i2_orf.278898	PREDICTED: dehydrin Xero 1-like [Juglans regia]
MSDAIGYAK	4	4	IFEM_MG_no_rRNA_r1_DN15345_c2_g10_i1_orf.100948	PREDICTED: uncharacterized protein LOC108987164 [Juglans regia]
TLTAGETPTVVDTDVGR	4	4	IFEM_MG_no_rRNA_r1_DN15390_c2_g4_i1_orf.106629	PREDICTED: omega-amidase, chloroplastic [Juglans regia]
AMQLMTDNR	4	4	IFEM_MG_no_rRNA_r1_DN15415_c1_g1_i4_orf.128056	PREDICTED: CBS domain-containing protein CBSX3, mitochondrial-like [Juglans regia]
VHDAGHMVPMDQPK	4	4	IFEM_MG_no_rRNA_r1_DN15558_c1_g9_i1_orf.116220	PREDICTED: serine carboxypeptidase-like [Juglans regia]
LALYDIAGTPGVAADVGHINTR	4	4	IFEM_MG_no_rRNA_r1_DN15605_c2_g2_i2_orf.55070	PREDICTED: malate dehydrogenase, mitochondrial [Juglans regia]
ASSVEAAPAEEAK	4	4	IFEM_MG_no_rRNA_r1_DN15682_c1_g7_i2_orf.60606	PREDICTED: elongation factor 1-beta 2 [Juglans regia]
MSVEEAIDLVDK	4	4	IFEM_MG_no_rRNA_r1_DN15706_c0_g3_i1_orf.223286	PREDICTED: proteasome subunit beta type-2-A [Juglans regia]
VEVSDSGELK	4	4	IFEM_MG_no_rRNA_r1_DN15819_c1_g8_i3_orf.71667	PREDICTED: glycine cleavage system H protein 2, mitochondrial-like [Juglans regia]
MHNAANK	4	4	XP_018805963.1	PREDICTED: 11 kDa late embryogenesis abundant protein [Juglans regia]
VVDLIVHIASVHA	4	4	XP_018809532.1,IFEM_MG_no_rRNA_r1_DN15881_c1_g2_i3_orf.71992	PREDICTED: glyceraldehyde-3-phosphate dehydrogenase, cytosolic [Juglans regia],PREDICTED: glyceraldehyde-3-phosphate dehydrogenase, cytosolic-like [Juglans regia]
GTVELPGTNGETTTQGLDGLAQR	4	4	XP_018812677.1,XP_018839497.1	PREDICTED: fructose-bisphosphate aldolase 6, cytosolic-like [Juglans regia],PREDICTED: fructose-bisphosphate aldolase 6, cytosolic [Juglans regia]
LSEGASESLHVK	4	4	XP_018812677.1,XP_018839497.1	PREDICTED: fructose-bisphosphate aldolase 6, cytosolic-like [Juglans regia],PREDICTED: fructose-bisphosphate aldolase 6, cytosolic [Juglans regia]
QAFDEAISELDTLGEESYK	4	4	XP_018816665.1	PREDICTED: 14-3-3-like protein A [Juglans regia]
LQEDDNR	4	4	XP_018818401.1	PREDICTED: 11S globulin seed storage protein 2-like [Juglans regia]
LQEDDNRR	4	4	XP_018818401.1	PREDICTED: 11S globulin seed storage protein 2-like [Juglans regia]
VEIIANDQGNR	4	4	XP_018823263.1,XP_018831340.1	PREDICTED: probable mediator of RNA polymerase II transcription subunit 37c [Juglans reg,PREDICTED: heat shock cognate 70 kDa protein 2-like [Juglans regia]
TIEPNGLLLPQYSNAPQLVYIAR	4	4	XP_018827329.1	PREDICTED: legumin A-like [Juglans regia]
NQVAMNPINTVFDAK	4	4	XP_018831340.1	PREDICTED: heat shock cognate 70 kDa protein 2-like [Juglans regia]
FYKEEEKNDPEFAK	4	4	XP_018837333.1,IFEM_MG_no_rRNA_r1_DN15655_c0_g4_i1_orf.54913	PREDICTED: phosphoglycerate kinase, cytosolic [Juglans regia],PREDICTED: phosphoglycerate kinase, cytosolic-like [Juglans regia]
DLINVLEDAIR	4	4	XP_018837398.1	PREDICTED: ruBisCO large subunit-binding protein subunit beta, chloroplastic [Juglans re
KPQEEVIVSTDQFEEK	4	4	XP_018838338.1	PREDICTED: phosphoprotein ECPP44-like [Juglans regia]
IGGASEAEVSEK	4	4	XP_018839307.1	PREDICTED: chaperonin CPN60-2, mitochondrial [Juglans regia]
LWEESDPNR	4	4	XP_018839307.1	PREDICTED: chaperonin CPN60-2, mitochondrial [Juglans regia]
NQMCELEDPLILIYEK	4	4	XP_018839307.1	PREDICTED: chaperonin CPN60-2, mitochondrial [Juglans regia]
SAIENSTSDYDKEK	4	4	XP_018839307.1	PREDICTED: chaperonin CPN60-2, mitochondrial [Juglans regia]
RFYLAGNPHQQQQGGR	4	4	XP_018842296.1	PREDICTED: legumin B-like [Juglans regia]
ESPTSAIVR	4	4	XP_018845848.1	PREDICTED: DNA-damage-repair/toleration protein DRT102-like [Juglans regia]
QVLIDFQENPK	4	4	XP_018848041.1	PREDICTED: hsp70-Hsp90 organizing protein 3-like [Juglans regia]
VAALHLGK	4	4	XP_018848539.1	PREDICTED: adenosylhomocysteinase [Juglans regia]
AGITVIQIDEAALR	4	4	XP_018851852.1	PREDICTED: 5-methyltetrahydropteroyltriglutamate--homocysteine methyltransferase-like [J
GNASVPAMEMTK	4	4	XP_018851852.1	PREDICTED: 5-methyltetrahydropteroyltriglutamate--homocysteine methyltransferase-like [J
AYISGSTHGIHPLANGGGK	4	4	XP_018853891.1	PREDICTED: oil body-associated protein 1A-like, partial [Juglans regia]
LLVLLDYYDPPK	4	4	XP_018859452.1	PREDICTED: fasciclin-like arabinogalactan protein 10 [Juglans regia]
AATYDEIK	4	4	XP_018859983.1	PREDICTED: glyceraldehyde-3-phosphate dehydrogenase 2, cytosolic-like [Juglans regia]
HVTVFGAR	4	4	XP_018859983.1	PREDICTED: glyceraldehyde-3-phosphate dehydrogenase 2, cytosolic-like [Juglans regia]
TLLFGEK	4	4	XP_018859983.1	PREDICTED: glyceraldehyde-3-phosphate dehydrogenase 2, cytosolic-like [Juglans regia]
QPEEGGR	5	0	XP_018814692.1	PREDICTED: sucrose-binding protein-like [Juglans regia]
YTSYLDAFGPDETYLR	5	0	XP_018822424.1	PREDICTED: succinate dehydrogenase subunit 5, mitochondrial-like [Juglans regia]
VDEYFNK	5	0	XP_018824881.1,XP_018838988.1	PREDICTED: alpha-1,4-glucan-protein synthase [UDP-forming] [Juglans regia],PREDICTED: alpha-1,4-glucan-protein synthase [UDP-forming] 2-like [Juglans regia]
LQSENDHR	5	0	XP_018827329.1	PREDICTED: legumin A-like [Juglans regia]
VEAGTDIVAAAPDVSLQK	5	0	XP_018846870.1	PREDICTED: peroxiredoxin-2F, mitochondrial-like isoform X1 [Juglans regia]
APFDLFDTR	5	0	XP_018847294.1	PREDICTED: heat shock protein 83 [Juglans regia]
VGSESNWTQWDSR	5	0	XP_018851056.1	PREDICTED: stem-specific protein TSJT1-like [Juglans regia]
AGIALNDK	5	0	XP_018859983.1	PREDICTED: glyceraldehyde-3-phosphate dehydrogenase 2, cytosolic-like [Juglans regia]
AATEYATEK	5	4	IFEM_MG_no_rRNA_r1_DN14777_c0_g11_i4_orf.186985	PREDICTED: seed biotin-containing protein SBP65-like isoform X1 [Juglans regia]
QEEAEWEEEEARR	5	4	XP_018826340.1	PREDICTED: vicilin-like seed storage protein At2g18540 [Juglans regia]
EEQEREER	5	4	XP_018827329.1	PREDICTED: legumin A-like [Juglans regia]
SLDLDSIIAEVK	5	5	csp_cRAP_K2C1_HUMAN	contaminant cRAP
WELLQQVDTSTR	5	5	csp_cRAP_K2C1_HUMAN	contaminant cRAP
IEEELGDNAVFAGENFHHGDKL	5	5	csp_P00924_ENO1_YEAST	contaminant cRAP
GLCPVVGCR	5	5	IFEM_MG_no_rRNA_r1_DN13301_c1_g1_i1_orf.13693	PREDICTED: osmotin-like protein isoform X1 [Juglans regia]
TGCSYNHGHFSCATGDCGGR	5	5	IFEM_MG_no_rRNA_r1_DN13301_c1_g1_i1_orf.13693	PREDICTED: osmotin-like protein isoform X1 [Juglans regia]
AQEQVVAGTLHHLTLEAIDGGK	5	5	IFEM_MG_no_rRNA_r1_DN13304_c1_g3_i3_orf.11695	PREDICTED: cysteine proteinase inhibitor 6-like [Juglans regia]
VPGVVYTHPEVASVGK	5	5	IFEM_MG_no_rRNA_r1_DN13314_c0_g2_i1_orf.10853,IFEM_MG_no_rRNA_r1_DN13314_c0_g3_i3_orf.10888	PREDICTED: dihydrolipoyl dehydrogenase 1, mitochondrial [Juglans regia],PREDICTED: dihydrolipoyl dehydrogenase 1, mitochondrial-like [Juglans regia]
AEAAAAPPASTEPAAAK	5	5	IFEM_MG_no_rRNA_r1_DN13316_c1_g4_i3_orf.11841	PREDICTED: plasma membrane-associated cation-binding protein 1-like [Juglans regia]
LGVPHSLQESLDIER	5	5	IFEM_MG_no_rRNA_r1_DN13329_c0_g4_i1_orf.16186	PREDICTED: uncharacterized protein LOC109004430 [Juglans regia]
YASEVYEK	5	5	IFEM_MG_no_rRNA_r1_DN13398_c1_g1_i6_orf.18117	PREDICTED: superoxide dismutase [Mn], mitochondrial-like [Juglans regia]
LNEAVMHFGESIK	5	5	IFEM_MG_no_rRNA_r1_DN13510_c0_g14_i1_orf.319006	PREDICTED: cyanate hydratase [Juglans regia]
VVGCSCVVVK	5	5	IFEM_MG_no_rRNA_r1_DN13518_c0_g15_i1_orf.312340	PREDICTED: 40S ribosomal protein S12-like [Juglans regia]
DPTEQAAIDNFMVQQLDGTTNEWGWCK	5	5	IFEM_MG_no_rRNA_r1_DN13538_c3_g5_i1_orf.317821	PREDICTED: enolase 1 [Juglans regia]
SFVSEYPIVSIEDPFDQDDWEHYSK	5	5	IFEM_MG_no_rRNA_r1_DN13538_c3_g5_i1_orf.317821	PREDICTED: enolase 1 [Juglans regia]
LNEDEAVR	5	5	IFEM_MG_no_rRNA_r1_DN13574_c0_g7_i1_orf.310271	PREDICTED: uncharacterized protein LOC109013142 [Juglans regia]
FVIDIGNSLASTNH	5	5	IFEM_MG_no_rRNA_r1_DN13613_c0_g2_i4_orf.262704	PREDICTED: probable mannitol dehydrogenase [Juglans regia]
EEAAANASYVTIEPLEGIAQIAK	5	5	IFEM_MG_no_rRNA_r1_DN13752_c3_g3_i1_orf.51760	PREDICTED: S-norcoclaurine synthase 2-like [Juglans regia]
VSGQLSHEMK	5	5	IFEM_MG_no_rRNA_r1_DN13752_c3_g3_i1_orf.51760	PREDICTED: S-norcoclaurine synthase 2-like [Juglans regia]
AIGSGSEGADSSLQEQYNK	5	5	IFEM_MG_no_rRNA_r1_DN13813_c1_g1_i2_orf.160754	PREDICTED: proteasome subunit alpha type-5-like isoform X1 [Juglans regia]
FEGLEASK	5	5	IFEM_MG_no_rRNA_r1_DN13949_c0_g2_i2_orf.137259	PREDICTED: protein DJ-1 homolog D-like [Juglans regia]
LTDEGEIPR	5	5	IFEM_MG_no_rRNA_r1_DN13989_c0_g3_i1_orf.136129	PREDICTED: heparanase-like protein 1, partial [Juglans regia]
VGMSCGGCVGAVK	5	5	IFEM_MG_no_rRNA_r1_DN14069_c1_g7_i1_orf.8418	PREDICTED: copper transport protein ATX1-like [Juglans regia]
FDALLVELK	5	5	IFEM_MG_no_rRNA_r1_DN14152_c1_g2_i2_orf.193389	PREDICTED: ATP synthase subunit d, mitochondrial [Juglans regia]
NKPVDQSDAAAIK	5	5	IFEM_MG_no_rRNA_r1_DN14178_c1_g7_i1_orf.192749	PREDICTED: late embryogenesis abundant protein D-34-like [Juglans regia]
CGESGHFAR	5	5	IFEM_MG_no_rRNA_r1_DN14438_c1_g1_i1_orf.90349	PREDICTED: glycine-rich protein 2-like [Juglans regia]
YAGTELEFNGSK	5	5	IFEM_MG_no_rRNA_r1_DN14451_c0_g4_i3_orf.89807	PREDICTED: 20 kDa chaperonin, chloroplastic-like [Juglans regia]
FISPLIEELSEK	5	5	IFEM_MG_no_rRNA_r1_DN14472_c1_g3_i1_orf.91784	PREDICTED: thioredoxin O2, mitochondrial-like isoform X1 [Juglans regia]
VGAATETELEDR	5	5	IFEM_MG_no_rRNA_r1_DN14549_c0_g3_i5_orf.176207	PREDICTED: ruBisCO large subunit-binding protein subunit alpha [Juglans regia]
GDLAVQTGR	5	5	IFEM_MG_no_rRNA_r1_DN14560_c0_g3_i1_orf.173513	PREDICTED: nucleoside diphosphate kinase 2, chloroplastic [Juglans regia]
EGDEVFGDINEVALEQPK	5	5	IFEM_MG_no_rRNA_r1_DN14573_c2_g1_i16_orf.175397	PREDICTED: 2-methylene-furan-3-one reductase-like [Juglans regia]
NSWGTNWGEDGYIK	5	5	IFEM_MG_no_rRNA_r1_DN14654_c0_g13_i2_orf.276544	PREDICTED: cysteine proteinase COT44-like [Juglans regia]
TLVQQAR	5	5	IFEM_MG_no_rRNA_r1_DN14730_c0_g9_i1_orf.183579	PREDICTED: proteasome subunit alpha type-6 isoform X2 [Juglans regia]
ATVAGWTAGHYTCDK	5	5	IFEM_MG_no_rRNA_r1_DN14777_c0_g11_i4_orf.186985	PREDICTED: seed biotin-containing protein SBP65-like isoform X1 [Juglans regia]
ESVSQGLAAASEYAK	5	5	IFEM_MG_no_rRNA_r1_DN14777_c0_g11_i4_orf.186985	PREDICTED: seed biotin-containing protein SBP65-like isoform X1 [Juglans regia]
FESLADK	5	5	IFEM_MG_no_rRNA_r1_DN14777_c0_g11_i4_orf.186985	PREDICTED: seed biotin-containing protein SBP65-like isoform X1 [Juglans regia]
QLLTESGANFK	5	5	IFEM_MG_no_rRNA_r1_DN14795_c1_g13_i1_orf.182375	PREDICTED: glutaredoxin-C2-like [Juglans regia]
RKEDIEMALTK	5	5	IFEM_MG_no_rRNA_r1_DN14798_c0_g2_i3_orf.184737,IFEM_MG_no_rRNA_r1_DN14798_c0_g2_i1_orf.184722	PREDICTED: glutaredoxin-like [Juglans regia]
IDGSFPSFSPSGDR	5	5	IFEM_MG_no_rRNA_r1_DN14800_c1_g2_i8_orf.151994	PREDICTED: uncharacterized protein LOC109003048 [Juglans regia]
WVADSDVIVGILEER	5	5	IFEM_MG_no_rRNA_r1_DN14806_c0_g6_i1_orf.146915	PREDICTED: glutathione S-transferase DHAR2-like [Juglans regia]
YPEPSFITPPEFASVGSK	5	5	IFEM_MG_no_rRNA_r1_DN14806_c0_g6_i1_orf.146915	PREDICTED: glutathione S-transferase DHAR2-like [Juglans regia]
LACGVVGLTPV	5	5	IFEM_MG_no_rRNA_r1_DN14839_c1_g2_i3_orf.148500,IFEM_MG_no_rRNA_r1_DN14839_c1_g2_i10_orf.148551	PREDICTED: superoxide dismutase [Cu-Zn], chloroplastic [Juglans regia],PREDICTED: superoxide dismutase [Cu-Zn], chloroplastic-like [Juglans regia]
LTPDQVSQISK	5	5	IFEM_MG_no_rRNA_r1_DN14944_c1_g1_i1_orf.238042	PREDICTED: subtilisin-like protease SBT3.17 [Juglans regia]
GGSTVIAFVEDFDGYK	5	5	IFEM_MG_no_rRNA_r1_DN14984_c0_g5_i1_orf.237161	PREDICTED: probable lactoylglutathione lyase, chloroplastic [Juglans regia]
TVFVDNVDFLK	5	5	IFEM_MG_no_rRNA_r1_DN14984_c0_g5_i1_orf.237161	PREDICTED: probable lactoylglutathione lyase, chloroplastic [Juglans regia]
FQEVAESQGK	5	5	IFEM_MG_no_rRNA_r1_DN14995_c0_g1_i3_orf.238364	PREDICTED: ran-binding protein 1 homolog a-like [Juglans regia]
AELDLLGVGYK	5	5	IFEM_MG_no_rRNA_r1_DN15087_c2_g2_i1_orf.293760	PREDICTED: IAA-amino acid hydrolase ILR1-like [Juglans regia]
GILAIDESNATCGK	5	5	IFEM_MG_no_rRNA_r1_DN15257_c3_g2_i1_orf.282399	PREDICTED: fructose-bisphosphate aldolase 3, chloroplastic [Juglans regia]
YSAEGESEEAR	5	5	IFEM_MG_no_rRNA_r1_DN15257_c3_g2_i1_orf.282399	PREDICTED: fructose-bisphosphate aldolase 3, chloroplastic [Juglans regia]
GFAIDIK	5	5	IFEM_MG_no_rRNA_r1_DN15340_c1_g3_i4_orf.108893	PREDICTED: oil body-associated protein 2C-like [Juglans regia]
VPGIIEKPELENLVK	5	5	IFEM_MG_no_rRNA_r1_DN15340_c1_g3_i4_orf.108893	PREDICTED: oil body-associated protein 2C-like [Juglans regia]
LIGIEYMISER	5	5	IFEM_MG_no_rRNA_r1_DN15340_c1_g3_i5_orf.108909	PREDICTED: oil body-associated protein 2A-like [Juglans regia]
ITFIESK	5	5	IFEM_MG_no_rRNA_r1_DN15390_c2_g4_i1_orf.106629	PREDICTED: omega-amidase, chloroplastic [Juglans regia]
LSEVPSDSGK	5	5	IFEM_MG_no_rRNA_r1_DN15558_c1_g9_i1_orf.116220	PREDICTED: serine carboxypeptidase-like [Juglans regia]
VSVEDDVLVIK	5	5	IFEM_MG_no_rRNA_r1_DN15712_c0_g9_i1_orf.221265	PREDICTED: small heat shock protein, chloroplastic [Juglans regia]
DQNGFISAAELR	5	5	IFEM_MG_no_rRNA_r1_DN15840_c1_g1_i3_orf.75572	PREDICTED: calmodulin-7 [Juglans regia]
FGQGDGSAYLFDPDIYTDGR	5	5	IFEM_MG_no_rRNA_r1_DN15901_c0_g2_i1_orf.22386	PREDICTED: fasciclin-like arabinogalactan protein 17 [Juglans regia]
TDEIPQIVEEFR	5	5	IFEM_MG_no_rRNA_r1_DN15964_c2_g4_i8_orf.26399	PREDICTED: putative 12-oxophytodienoate reductase 11 [Juglans regia]
AFSSYGDIVESK	5	5	IFEM_MG_no_rRNA_r1_DN16002_c3_g8_i2_orf.230626	PREDICTED: glycine-rich RNA-binding protein-like [Juglans regia]
APEYLAVDASVIDLVR	5	5	XP_018816749.1	PREDICTED: protein DJ-1 homolog D-like [Juglans regia]
INPAAPLDK	5	5	XP_018809253.1	PREDICTED: alcohol dehydrogenase-like [Juglans regia]
NPEEIPWGKTGAEYIVESTGVFTDK	5	5	XP_018809532.1	PREDICTED: glyceraldehyde-3-phosphate dehydrogenase, cytosolic [Juglans regia]
FDMGGSAAVLGAAK	5	5	XP_018810862.1,XP_018823509.1	PREDICTED: leucine aminopeptidase 1-like [Juglans regia],PREDICTED: leucine aminopeptidase 1-like [Juglans regia]
IGATEPSQLAINDNANGLAR	5	5	XP_018812677.1	PREDICTED: fructose-bisphosphate aldolase 6, cytosolic-like [Juglans regia]
RSEEGSSR	5	5	XP_018814692.1	PREDICTED: sucrose-binding protein-like [Juglans regia]
SGTLFDNVLITDDPEYAK	5	5	XP_018816251.1	PREDICTED: calreticulin [Juglans regia]
RADQHQK	5	5	XP_018818401.1	PREDICTED: 11S globulin seed storage protein 2-like [Juglans regia]
KPEVKPVQISG	5	5	XP_018821684.1	PREDICTED: 17.8 kDa class I heat shock protein-like [Juglans regia]
QQNLNHCQYYLR	5	5	XP_018824007.1,IFEM_MG_no_rRNA_r1_DN13387_c2_g3_i2_orf.19580	PREDICTED: 2S sulfur-rich seed storage protein 2 [Juglans regia],PREDICTED: 2S sulfur-rich seed storage protein 2 [Juglans regia]
ATAGDNAEEIK	5	5	XP_018826868.1	PREDICTED: heat shock 70 kDa protein, mitochondrial [Juglans regia]
TTPSVVAFTPK	5	5	XP_018826868.1,XP_018846283.1	PREDICTED: heat shock 70 kDa protein, mitochondrial [Juglans regia],PREDICTED: heat shock 70 kDa protein, mitochondrial-like [Juglans regia]
AMPIDVLANAYQMSLR	5	5	XP_018827137.1	PREDICTED: 11S globulin seed storage protein 2-like [Juglans regia]
LSEKEEEAR	5	5	XP_018836187.1,IFEM_MG_no_rRNA_r1_DN15558_c1_g4_i10_orf.116285	PREDICTED: embryonic protein DC-8-like isoform X1 [Juglans regia],PREDICTED: embryonic protein DC-8-like isoform X2 [Juglans regia]
VVAAGANPVLITR	5	5	XP_018837398.1	PREDICTED: ruBisCO large subunit-binding protein subunit beta, chloroplastic [Juglans re
YEGVAAAPVHHSAEPVQPDEK	5	5	XP_018838338.1	PREDICTED: phosphoprotein ECPP44-like [Juglans regia]
KAEEAKEEASQTAR	5	5	XP_018838903.1	PREDICTED: late embryogenesis abundant protein D-29-like isoform X1 [Juglans regia]
LSSINVENNEDNRR	5	5	XP_018839497.1	PREDICTED: fructose-bisphosphate aldolase 6, cytosolic [Juglans regia]
FYLAGNPR	5	5	XP_018842295.1	PREDICTED: legumin B-like [Juglans regia]
TEAGEMR	5	5	XP_018845319.1,IFEM_MG_no_rRNA_r1_DN16011_c4_g5_i2_orf.229860	PREDICTED: vicilin-like seed storage protein At2g28490 isoform X1 [Juglans regia],PREDICTED: vicilin-like seed storage protein At2g28490 isoform X2 [Juglans regia]
ADLVNNLGTIAR	5	5	XP_018847294.1	PREDICTED: heat shock protein 83 [Juglans regia]
TMEINPDNGIMEELR	5	5	XP_018847294.1	PREDICTED: heat shock protein 83 [Juglans regia]
DIIMVSDMK	5	5	XP_018848539.1	PREDICTED: adenosylhomocysteinase [Juglans regia]
NPEEIPWAETGAEIIVESTGVFTDK	5	5	XP_018859983.1	PREDICTED: glyceraldehyde-3-phosphate dehydrogenase 2, cytosolic-like [Juglans regia]
IFEAFVK	5	5	XP_018860721.1	PREDICTED: glutathione S-transferase DHAR2-like [Juglans regia]
LEFIDIIK	5	6	IFEM_MG_no_rRNA_r1_DN14548_c2_g5_i1_orf.171472	PREDICTED: triosephosphate isomerase, cytosolic [Juglans regia]
YLQEQNPNVK	6	0	XP_018805705.1	PREDICTED: cysteine synthase [Juglans regia]
VLGADDVTGEPLIQR	6	0	XP_018811310.1	PREDICTED: adenylate kinase 4 [Juglans regia]
APAALGPYSQAIK	6	0	XP_018811490.1,XP_018824314.1	PREDICTED: reactive Intermediate Deaminase A, chloroplastic-like isoform X1 [Juglans reg,PREDICTED: reactive Intermediate Deaminase A, chloroplastic-like [Juglans regia]
GSSQQCR	6	0	XP_018818401.1	PREDICTED: 11S globulin seed storage protein 2-like [Juglans regia]
SVDILGLGTGPELEK	6	0	XP_018823509.1	PREDICTED: leucine aminopeptidase 1-like [Juglans regia]
NYELPDGQVITIGAER	6	0	XP_018827607.1	PREDICTED: actin-7 [Juglans regia]
GEDSDVAGLVVGSVEVPK	6	0	XP_018839509.1	PREDICTED: uncharacterized protein LOC109005162 [Juglans regia]
VNVLNVEENPSDFK	6	0	XP_018846870.1	PREDICTED: peroxiredoxin-2F, mitochondrial-like isoform X1 [Juglans regia]
STGPHFNPAGK	6	0	XP_018859363.1	PREDICTED: superoxide dismutase [Cu-Zn] 1-like [Juglans regia]
LVAWYDNEWGYSSR	6	0	XP_018859983.1	PREDICTED: glyceraldehyde-3-phosphate dehydrogenase 2, cytosolic-like [Juglans regia]
GIEGLFK	6	4	IFEM_MG_no_rRNA_r1_DN13314_c0_g2_i1_orf.10853,IFEM_MG_no_rRNA_r1_DN13314_c0_g3_i3_orf.10888	PREDICTED: dihydrolipoyl dehydrogenase 1, mitochondrial [Juglans regia],PREDICTED: dihydrolipoyl dehydrogenase 1, mitochondrial-like [Juglans regia]
STIEYEVK	6	5	IFEM_MG_no_rRNA_r1_DN13752_c3_g3_i1_orf.51760	PREDICTED: S-norcoclaurine synthase 2-like [Juglans regia]
MPEVTFLK	6	5	IFEM_MG_no_rRNA_r1_DN14362_c0_g5_i1_orf.39151	PREDICTED: thioredoxin H-type-like isoform X2 [Juglans regia]
VSPATSTIADK	6	5	IFEM_MG_no_rRNA_r1_DN14635_c2_g1_i1_orf.268803	PREDICTED: low-temperature-induced 65 kDa protein-like isoform X1 [Juglans regia]
YKAEDEEVKK	6	5	XP_018828366.1	PREDICTED: heat shock 70 kDa protein-like [Juglans regia]
AADALLLK	6	6	csp_P00924_ENO1_YEAST	contaminant cRAP
AVDDFLISLDGTANK	6	6	csp_P00924_ENO1_YEAST	contaminant cRAP
YDLDFK	6	6	csp_P00924_ENO1_YEAST	contaminant cRAP
LEPSEFDEWIR	6	6	IFEM_MG_no_rRNA_r1_DN13119_c3_g1_i1_orf.243484	PREDICTED: probable calcium-binding protein CML13 [Juglans regia]
MEIVVIK	6	6	IFEM_MG_no_rRNA_r1_DN13177_c2_g2_i6_orf.248068	PREDICTED: nitrogen regulatory protein P-II homolog [Juglans regia]
AAETVQNIGEK	6	6	IFEM_MG_no_rRNA_r1_DN13247_c1_g3_i1_orf.256743	PREDICTED: late embryogenesis abundant protein 1-like [Juglans regia]
TENVVGSVTEK	6	6	IFEM_MG_no_rRNA_r1_DN13247_c1_g3_i1_orf.256743	PREDICTED: late embryogenesis abundant protein 1-like [Juglans regia]
ANLLATCPDR	6	6	IFEM_MG_no_rRNA_r1_DN13301_c1_g1_i1_orf.13693	PREDICTED: osmotin-like protein isoform X1 [Juglans regia]
ASSFSEFFK	6	6	IFEM_MG_no_rRNA_r1_DN13301_c1_g1_i1_orf.13693	PREDICTED: osmotin-like protein isoform X1 [Juglans regia]
AQEQVVAGTLHHLTLEAIDAGK	6	6	IFEM_MG_no_rRNA_r1_DN13304_c1_g3_i2_orf.11675	PREDICTED: cysteine proteinase inhibitor 12-like [Juglans regia]
VCHAHPTMSEALK	6	6	IFEM_MG_no_rRNA_r1_DN13314_c0_g2_i1_orf.10853,IFEM_MG_no_rRNA_r1_DN13314_c0_g3_i3_orf.10888	PREDICTED: dihydrolipoyl dehydrogenase 1, mitochondrial [Juglans regia],PREDICTED: dihydrolipoyl dehydrogenase 1, mitochondrial-like [Juglans regia]
VEEAEPPKP	6	6	IFEM_MG_no_rRNA_r1_DN13316_c1_g4_i3_orf.11841	PREDICTED: plasma membrane-associated cation-binding protein 1-like [Juglans regia]
AVDNSGTVIGIK	6	6	IFEM_MG_no_rRNA_r1_DN13319_c1_g3_i1_orf.18437	PREDICTED: proteasome subunit alpha type-3-like [Juglans regia]
QTHMDEEIYNQLVQR	6	6	IFEM_MG_no_rRNA_r1_DN13483_c3_g1_i1_orf.204134	PREDICTED: temperature-induced lipocalin-1 [Juglans regia]
SGSAADSQIVSDYVR	6	6	IFEM_MG_no_rRNA_r1_DN13508_c1_g1_i1_orf.311878	PREDICTED: proteasome subunit beta type-6 [Juglans regia]
TSTGVYVANR	6	6	IFEM_MG_no_rRNA_r1_DN13508_c1_g1_i1_orf.311878	PREDICTED: proteasome subunit beta type-6 [Juglans regia]
HAAQLCVLAEDCDQPDYVK	6	6	IFEM_MG_no_rRNA_r1_DN13518_c0_g15_i1_orf.312340	PREDICTED: 40S ribosomal protein S12-like [Juglans regia]
SLGEWAGLCK	6	6	IFEM_MG_no_rRNA_r1_DN13518_c0_g15_i1_orf.312340	PREDICTED: 40S ribosomal protein S12-like [Juglans regia]
GQGGNNLHIGGNR	6	6	IFEM_MG_no_rRNA_r1_DN13520_c2_g11_i1_orf.314581	PREDICTED: dehydrin HIRD11 [Juglans regia]
ISGDALINLYK	6	6	IFEM_MG_no_rRNA_r1_DN13538_c3_g5_i1_orf.317821	PREDICTED: enolase 1 [Juglans regia]
TYDLNFKEENNDGSQK	6	6	IFEM_MG_no_rRNA_r1_DN13538_c3_g5_i1_orf.317821,IFEM_MG_no_rRNA_r1_DN15168_c1_g6_i1_orf.308758	PREDICTED: enolase 1 [Juglans regia],PREDICTED: enolase 1 [Juglans regia]
QLLNFGPSTSIE	6	6	IFEM_MG_no_rRNA_r1_DN13583_c1_g7_i1_orf.313514	PREDICTED: cysteine proteinase inhibitor B-like [Juglans regia]
GTDTVVLGVEK	6	6	IFEM_MG_no_rRNA_r1_DN13587_c3_g5_i3_orf.311659	PREDICTED: proteasome subunit alpha type-7-like [Juglans regia]
QNSLEIDSLAR	6	6	IFEM_MG_no_rRNA_r1_DN13592_c0_g2_i4_orf.318729	PREDICTED: cysteine proteinase inhibitor A-like [Juglans regia]
VIASGTMPDPGSLK	6	6	IFEM_MG_no_rRNA_r1_DN13594_c1_g1_i7_orf.312871	PREDICTED: desiccation protectant protein Lea14 homolog [Juglans regia]
MVAGSATGGLK	6	6	IFEM_MG_no_rRNA_r1_DN13613_c0_g2_i4_orf.262704	PREDICTED: probable mannitol dehydrogenase [Juglans regia]
KYTEEGQGAVK	6	6	IFEM_MG_no_rRNA_r1_DN13701_c0_g1_i1_orf.46383	PREDICTED: uncharacterized protein LOC108995148 [Juglans regia]
GYPNASISSR	6	6	IFEM_MG_no_rRNA_r1_DN13706_c0_g7_i1_orf.46552	PREDICTED: universal stress protein A-like protein [Juglans regia]
QEDIDGFLVGGASLK	6	6	IFEM_MG_no_rRNA_r1_DN13769_c0_g2_i1_orf.48065	PREDICTED: triosephosphate isomerase, chloroplastic [Juglans regia]
VATPIQAQEVHVALR	6	6	IFEM_MG_no_rRNA_r1_DN13769_c0_g2_i1_orf.48065	PREDICTED: triosephosphate isomerase, chloroplastic [Juglans regia]
LVIELAPMEIR	6	6	IFEM_MG_no_rRNA_r1_DN13796_c4_g6_i1_orf.50775	PREDICTED: probable alpha-mannosidase At5g13980 isoform X4 [Juglans regia]
ITSPLLEPSSVEK	6	6	IFEM_MG_no_rRNA_r1_DN13813_c1_g1_i2_orf.160754	PREDICTED: proteasome subunit alpha type-5-like isoform X1 [Juglans regia]
LGSTAIGLK	6	6	IFEM_MG_no_rRNA_r1_DN13813_c1_g1_i2_orf.160754	PREDICTED: proteasome subunit alpha type-5-like isoform X1 [Juglans regia]
VTPNNVDIAK	6	6	IFEM_MG_no_rRNA_r1_DN13813_c1_g1_i2_orf.160754	PREDICTED: proteasome subunit alpha type-5-like isoform X1 [Juglans regia]
LILGADSPAVQENR	6	6	IFEM_MG_no_rRNA_r1_DN13944_c1_g5_i1_orf.143182	PREDICTED: aspartate aminotransferase, cytoplasmic [Juglans regia]
QAEQQLVNDR	6	6	IFEM_MG_no_rRNA_r1_DN13944_c1_g5_i1_orf.143182	PREDICTED: aspartate aminotransferase, cytoplasmic [Juglans regia]
LNVVLSGATWLEPDPIDR	6	6	IFEM_MG_no_rRNA_r1_DN13949_c0_g2_i2_orf.137259	PREDICTED: protein DJ-1 homolog D-like [Juglans regia]
LYDSIFEK	6	6	IFEM_MG_no_rRNA_r1_DN14034_c3_g5_i1_orf.97	PREDICTED: uncharacterized protein LOC108979055 [Juglans regia]
QGETVIPGGTGGK	6	6	IFEM_MG_no_rRNA_r1_DN14066_c3_g13_i2_orf.7357	PREDICTED: protein SLE2-like [Juglans regia]
LAYDGFLSK	6	6	IFEM_MG_no_rRNA_r1_DN14103_c3_g12_i1_orf.195973	PREDICTED: probable 6-phosphogluconolactonase 4, chloroplastic [Juglans regia]
GDFAVEIGR	6	6	IFEM_MG_no_rRNA_r1_DN14113_c0_g3_i1_orf.196394	PREDICTED: nucleoside diphosphate kinase B [Juglans regia]
TLQALQYVQENPDEVCPAGWKPGEK	6	6	IFEM_MG_no_rRNA_r1_DN14124_c2_g2_i2_orf.191014,IFEM_MG_no_rRNA_r1_DN14124_c2_g2_i3_orf.191024	PREDICTED: 2-Cys peroxiredoxin BAS1, chloroplastic-like [Juglans regia],PREDICTED: 2-Cys peroxiredoxin BAS1, chloroplastic [Juglans regia]
SYGVLIPDQGIALR	6	6	IFEM_MG_no_rRNA_r1_DN14124_c2_g2_i3_orf.191024	PREDICTED: 2-Cys peroxiredoxin BAS1, chloroplastic [Juglans regia]
FSQEPEPIDWEYYR	6	6	IFEM_MG_no_rRNA_r1_DN14152_c1_g2_i2_orf.193389	PREDICTED: ATP synthase subunit d, mitochondrial [Juglans regia]
AATQEDAEGVVSAELR	6	6	IFEM_MG_no_rRNA_r1_DN14178_c1_g7_i1_orf.192749	PREDICTED: late embryogenesis abundant protein D-34-like [Juglans regia]
AGFVGYNDVTDDAGDR	6	6	IFEM_MG_no_rRNA_r1_DN14196_c1_g1_i3_orf.193109	PREDICTED: late embryogenesis abundant protein D-34-like [Juglans regia]
LADVLANATSK	6	6	IFEM_MG_no_rRNA_r1_DN14196_c1_g1_i3_orf.193109	PREDICTED: late embryogenesis abundant protein D-34-like [Juglans regia]
LIVESIAGQVVDQFSQR	6	6	IFEM_MG_no_rRNA_r1_DN14196_c1_g1_i3_orf.193109	PREDICTED: late embryogenesis abundant protein D-34-like [Juglans regia]
LPTDEAVTR	6	6	IFEM_MG_no_rRNA_r1_DN14196_c1_g1_i3_orf.193109	PREDICTED: late embryogenesis abundant protein D-34-like [Juglans regia]
LLEYDGDR	6	6	IFEM_MG_no_rRNA_r1_DN14242_c2_g9_i1_orf.84730	PREDICTED: protein disulfide-isomerase-like [Juglans regia]
TAAPHDPSKDEL	6	6	IFEM_MG_no_rRNA_r1_DN14242_c2_g9_i1_orf.84730	PREDICTED: protein disulfide-isomerase-like [Juglans regia]
IVDQCSNGGLDLDHAGVFQK	6	6	IFEM_MG_no_rRNA_r1_DN14444_c0_g4_i1_orf.95182	PREDICTED: barwin-like [Juglans regia]
VTNSGTGAQATVR	6	6	IFEM_MG_no_rRNA_r1_DN14444_c0_g4_i1_orf.95182	PREDICTED: barwin-like [Juglans regia]
CGVSIPYK	6	6	IFEM_MG_no_rRNA_r1_DN14454_c2_g4_i1_orf.89543	PREDICTED: non-specific lipid-transfer protein 1-like isoform X2 [Juglans regia]
AAATTADR	6	6	IFEM_MG_no_rRNA_r1_DN14454_c2_g5_i2_orf.89564	PREDICTED: non-specific lipid-transfer protein 1-like [Juglans regia]
FMLEEGAEMQWK	6	6	IFEM_MG_no_rRNA_r1_DN14458_c1_g6_i3_orf.95687	PREDICTED: 11-beta-hydroxysteroid dehydrogenase-like 5 [Juglans regia]
LQVVGQNAR	6	6	IFEM_MG_no_rRNA_r1_DN14458_c1_g6_i3_orf.95687	PREDICTED: 11-beta-hydroxysteroid dehydrogenase-like 5 [Juglans regia]
IDIDQEGLGSVLSK	6	6	IFEM_MG_no_rRNA_r1_DN14472_c1_g3_i1_orf.91784	PREDICTED: thioredoxin O2, mitochondrial-like isoform X1 [Juglans regia]
TYGVITSEK	6	6	IFEM_MG_no_rRNA_r1_DN14473_c1_g4_i2_orf.96508	PREDICTED: protein-L-isoaspartate O-methyltransferase 1-like [Juglans regia]
TFFIDFDYLK	6	6	IFEM_MG_no_rRNA_r1_DN14532_c2_g4_i1_orf.173329	PREDICTED: alpha-mannosidase At3g26720-like [Juglans regia]
VGLGSSDPDSGK	6	6	IFEM_MG_no_rRNA_r1_DN14543_c2_g3_i2_orf.169740	PREDICTED: probable protein phosphatase 2C 39 [Juglans regia]
ALLNESNEFVGDK	6	6	IFEM_MG_no_rRNA_r1_DN14548_c2_g5_i1_orf.171472	PREDICTED: triosephosphate isomerase, cytosolic [Juglans regia]
AIELPDAMENAGAALIR	6	6	IFEM_MG_no_rRNA_r1_DN14549_c0_g3_i5_orf.176207	PREDICTED: ruBisCO large subunit-binding protein subunit alpha [Juglans regia]
GYISPQFVTNPEK	6	6	IFEM_MG_no_rRNA_r1_DN14549_c0_g3_i5_orf.176207	PREDICTED: ruBisCO large subunit-binding protein subunit alpha [Juglans regia]
LIAEFENAR	6	6	IFEM_MG_no_rRNA_r1_DN14549_c0_g3_i5_orf.176207	PREDICTED: ruBisCO large subunit-binding protein subunit alpha [Juglans regia]
SALQSGIDK	6	6	IFEM_MG_no_rRNA_r1_DN14549_c0_g3_i5_orf.176207	PREDICTED: ruBisCO large subunit-binding protein subunit alpha [Juglans regia]
GVTSNPAIFQK	6	6	IFEM_MG_no_rRNA_r1_DN14555_c0_g5_i4_orf.178905	PREDICTED: uncharacterized protein LOC108997328 [Juglans regia]
LADDTQGTVEAAK	6	6	IFEM_MG_no_rRNA_r1_DN14555_c0_g5_i4_orf.178905	PREDICTED: uncharacterized protein LOC108997328 [Juglans regia]
VSEAEGVYSALEK	6	6	IFEM_MG_no_rRNA_r1_DN14555_c0_g5_i4_orf.178905	PREDICTED: uncharacterized protein LOC108997328 [Juglans regia]
GLVGEIISR	6	6	IFEM_MG_no_rRNA_r1_DN14560_c0_g3_i1_orf.173513	PREDICTED: nucleoside diphosphate kinase 2, chloroplastic [Juglans regia]
LIGSTNPLQADPGTIR	6	6	IFEM_MG_no_rRNA_r1_DN14560_c0_g3_i1_orf.173513	PREDICTED: nucleoside diphosphate kinase 2, chloroplastic [Juglans regia]
AVENGAVPVSEPETK	6	6	IFEM_MG_no_rRNA_r1_DN14569_c0_g18_i1_orf.170250	PREDICTED: uncharacterized protein LOC108992954 [Juglans regia]
QPVEVCFAYPDVDAAYK	6	6	IFEM_MG_no_rRNA_r1_DN14569_c0_g18_i1_orf.170250	PREDICTED: uncharacterized protein LOC108992954 [Juglans regia]
WGELESGQTTIAFTPLHQHETDDLTGAVQTAR	6	6	IFEM_MG_no_rRNA_r1_DN14569_c0_g18_i1_orf.170250	PREDICTED: uncharacterized protein LOC108992954 [Juglans regia]
LDPNVPVPEVK	6	6	IFEM_MG_no_rRNA_r1_DN14573_c2_g1_i16_orf.175397	PREDICTED: 2-methylene-furan-3-one reductase-like [Juglans regia]
VLGAEGEGGYEVLK	6	6	IFEM_MG_no_rRNA_r1_DN14586_c0_g4_i2_orf.176569	PREDICTED: uncharacterized protein LOC109013889 [Juglans regia]
IMDVDSPLFSTLK	6	6	IFEM_MG_no_rRNA_r1_DN14593_c0_g1_i10_orf.177105	PREDICTED: 17.1 kDa class II heat shock protein-like [Juglans regia]
VHGTGITDTDLGIGNESR	6	6	IFEM_MG_no_rRNA_r1_DN14635_c2_g1_i1_orf.268803	PREDICTED: low-temperature-induced 65 kDa protein-like isoform X1 [Juglans regia]
VGDYLVFNYDPNTDSVLQVTR	6	6	IFEM_MG_no_rRNA_r1_DN14654_c0_g14_i1_orf.276479	PREDICTED: early nodulin-like protein 1 [Juglans regia]
NIEIGIISTDK	6	6	IFEM_MG_no_rRNA_r1_DN14657_c0_g3_i4_orf.271813	PREDICTED: proteasome subunit alpha type-2-B [Juglans regia]
YTDDMELDDAVHTAILTLK	6	6	IFEM_MG_no_rRNA_r1_DN14657_c0_g3_i4_orf.271813	PREDICTED: proteasome subunit alpha type-2-B [Juglans regia]
AQQNSLDTLR	6	6	IFEM_MG_no_rRNA_r1_DN14709_c2_g2_i2_orf.183139	PREDICTED: seed biotin-containing protein SBP65-like [Juglans regia]
DRVPTLTSHFESLADK	6	6	IFEM_MG_no_rRNA_r1_DN14709_c2_g2_i2_orf.183139	PREDICTED: seed biotin-containing protein SBP65-like [Juglans regia]
TEEVEEEGKPSQSVMQESFQPTQENGR	6	6	IFEM_MG_no_rRNA_r1_DN14709_c2_g2_i2_orf.183139	PREDICTED: seed biotin-containing protein SBP65-like [Juglans regia]
VATPAQAQEVHSELR	6	6	IFEM_MG_no_rRNA_r1_DN14719_c1_g2_i3_orf.180740	PREDICTED: triosephosphate isomerase, cytosolic [Juglans regia]
WLHANTSSEVAATTR	6	6	IFEM_MG_no_rRNA_r1_DN14719_c1_g2_i3_orf.180740	PREDICTED: triosephosphate isomerase, cytosolic [Juglans regia]
LVVDDFSPLPSK	6	6	IFEM_MG_no_rRNA_r1_DN14722_c2_g1_i1_orf.184990	PREDICTED: UTP--glucose-1-phosphate uridylyltransferase [Juglans regia]
HITIFSPEGR	6	6	IFEM_MG_no_rRNA_r1_DN14730_c0_g9_i1_orf.183579	PREDICTED: proteasome subunit alpha type-6 isoform X2 [Juglans regia]
APSTAQEFK	6	6	IFEM_MG_no_rRNA_r1_DN14791_c0_g12_i1_orf.185106	PREDICTED: uncharacterized protein LOC108983399 [Juglans regia]
LFQSGSGGR	6	6	IFEM_MG_no_rRNA_r1_DN14800_c1_g2_i8_orf.151994	PREDICTED: uncharacterized protein LOC109003048 [Juglans regia]
VNVEQNTLIIQGEGEKESDDDENVRR	6	6	IFEM_MG_no_rRNA_r1_DN14814_c1_g1_i2_orf.151502	PREDICTED: small heat shock protein, chloroplastic-like [Juglans regia]
GNSNVEGVVTLAQEDDGPTTVNVR	6	6	IFEM_MG_no_rRNA_r1_DN14839_c1_g2_i3_orf.148500	PREDICTED: superoxide dismutase [Cu-Zn], chloroplastic [Juglans regia]
TNSGILLPGSTTK	6	6	IFEM_MG_no_rRNA_r1_DN14877_c1_g9_i1_orf.153633	PREDICTED: 10 kDa chaperonin-like [Juglans regia]
TLTAVLGSEEAAK	6	6	IFEM_MG_no_rRNA_r1_DN14944_c1_g1_i1_orf.238042	PREDICTED: subtilisin-like protease SBT3.17 [Juglans regia]
VFFDMAIGGQPVGR	6	6	IFEM_MG_no_rRNA_r1_DN14990_c0_g4_i1_orf.235327	PREDICTED: peptidyl-prolyl cis-trans isomerase [Juglans regia]
VIEGLDVVK	6	6	IFEM_MG_no_rRNA_r1_DN14990_c0_g4_i1_orf.235327	PREDICTED: peptidyl-prolyl cis-trans isomerase [Juglans regia]
AGEEVPVTSEK	6	6	IFEM_MG_no_rRNA_r1_DN14995_c0_g1_i3_orf.238364	PREDICTED: ran-binding protein 1 homolog a-like [Juglans regia]
LDGSSLPR	6	6	IFEM_MG_no_rRNA_r1_DN15023_c2_g5_i1_orf.295030	PREDICTED: probable proteasome inhibitor isoform X1 [Juglans regia]
SSNNASSLETSETR	6	6	IFEM_MG_no_rRNA_r1_DN15023_c2_g5_i1_orf.295030	PREDICTED: probable proteasome inhibitor isoform X1 [Juglans regia]
ALAENEGEGLAK	6	6	IFEM_MG_no_rRNA_r1_DN15068_c1_g10_i3_orf.293154	PREDICTED: dihydrolipoyl dehydrogenase 2, chloroplastic-like [Juglans regia]
SLSTEGLSFIQER	6	6	IFEM_MG_no_rRNA_r1_DN15087_c2_g2_i1_orf.293760	PREDICTED: IAA-amino acid hydrolase ILR1-like [Juglans regia]
VNNISLGASEQDIK	6	6	IFEM_MG_no_rRNA_r1_DN15146_c1_g3_i1_orf.302024	PREDICTED: binding partner of ACD11 1-like [Juglans regia]
VSAGTILVTDK	6	6	IFEM_MG_no_rRNA_r1_DN15146_c1_g3_i1_orf.302024	PREDICTED: binding partner of ACD11 1-like [Juglans regia]
IDNFMVQELDGTVNEWGWCK	6	6	IFEM_MG_no_rRNA_r1_DN15168_c1_g6_i1_orf.308758	PREDICTED: enolase 1 [Juglans regia]
AYTDELVQTAK	6	6	IFEM_MG_no_rRNA_r1_DN15257_c3_g2_i1_orf.282399	PREDICTED: fructose-bisphosphate aldolase 3, chloroplastic [Juglans regia]
ACSVEEIDEGR	6	6	IFEM_MG_no_rRNA_r1_DN15315_c0_g3_i2_orf.108307	PREDICTED: glucose and ribitol dehydrogenase homolog 1-like isoform X1 [Juglans regia]
VELLEPEPINSQADYWK	6	6	IFEM_MG_no_rRNA_r1_DN15340_c1_g3_i5_orf.108909	PREDICTED: oil body-associated protein 2A-like [Juglans regia]
YNISTEALR	6	6	IFEM_MG_no_rRNA_r1_DN15340_c1_g3_i5_orf.108909,IFEM_MG_no_rRNA_r1_DN15340_c1_g3_i4_orf.108893	PREDICTED: oil body-associated protein 2A-like [Juglans regia],PREDICTED: oil body-associated protein 2C-like [Juglans regia]
VGDAEETMAGAMAYGK	6	6	IFEM_MG_no_rRNA_r1_DN15345_c2_g10_i1_orf.100948	PREDICTED: uncharacterized protein LOC108987164 [Juglans regia]
IEEHGFESTTIADVLK	6	6	IFEM_MG_no_rRNA_r1_DN15415_c1_g1_i4_orf.128056	PREDICTED: CBS domain-containing protein CBSX3, mitochondrial-like [Juglans regia]
SIAGIITER	6	6	IFEM_MG_no_rRNA_r1_DN15415_c1_g1_i4_orf.128056	PREDICTED: CBS domain-containing protein CBSX3, mitochondrial-like [Juglans regia]
ASLEMLR	6	6	IFEM_MG_no_rRNA_r1_DN15558_c1_g9_i1_orf.116220	PREDICTED: serine carboxypeptidase-like [Juglans regia]
VLTDVGDVPVQEIR	6	6	IFEM_MG_no_rRNA_r1_DN15588_c1_g3_i1_orf.117256	PREDICTED: arginase 1, mitochondrial, partial [Juglans regia]
ALKPELEASIEK	6	6	IFEM_MG_no_rRNA_r1_DN15605_c2_g2_i1_orf.55042	PREDICTED: malate dehydrogenase, mitochondrial-like [Juglans regia]
SEVAGYAGEDQLGK	6	6	IFEM_MG_no_rRNA_r1_DN15605_c2_g2_i1_orf.55042	PREDICTED: malate dehydrogenase, mitochondrial-like [Juglans regia]
ANFSDEDIK	6	6	IFEM_MG_no_rRNA_r1_DN15605_c2_g2_i1_orf.55042,IFEM_MG_no_rRNA_r1_DN15605_c2_g2_i2_orf.55070	PREDICTED: malate dehydrogenase, mitochondrial-like [Juglans regia],PREDICTED: malate dehydrogenase, mitochondrial [Juglans regia]
DDLFNINAGIVK	6	6	IFEM_MG_no_rRNA_r1_DN15605_c2_g2_i1_orf.55042,IFEM_MG_no_rRNA_r1_DN15605_c2_g2_i2_orf.55070	PREDICTED: malate dehydrogenase, mitochondrial-like [Juglans regia],PREDICTED: malate dehydrogenase, mitochondrial [Juglans regia]
LFGVTTLDVVR	6	6	IFEM_MG_no_rRNA_r1_DN15605_c2_g2_i1_orf.55042,IFEM_MG_no_rRNA_r1_DN15605_c2_g2_i2_orf.55070	PREDICTED: malate dehydrogenase, mitochondrial-like [Juglans regia],PREDICTED: malate dehydrogenase, mitochondrial [Juglans regia]
LQEQPSFDK	6	6	IFEM_MG_no_rRNA_r1_DN15629_c1_g1_i2_orf.57222	PREDICTED: translationally-controlled tumor protein homolog [Juglans regia]
VVDIVDTFR	6	6	IFEM_MG_no_rRNA_r1_DN15629_c1_g1_i2_orf.57222	PREDICTED: translationally-controlled tumor protein homolog [Juglans regia]
FAVGTEAIAK	6	6	IFEM_MG_no_rRNA_r1_DN15655_c0_g4_i1_orf.54913	PREDICTED: phosphoglycerate kinase, cytosolic-like [Juglans regia]
IGVIESLLGK	6	6	IFEM_MG_no_rRNA_r1_DN15655_c0_g4_i1_orf.54913	PREDICTED: phosphoglycerate kinase, cytosolic-like [Juglans regia]
SLDEFLSGK	6	6	IFEM_MG_no_rRNA_r1_DN15682_c1_g7_i2_orf.60606	PREDICTED: elongation factor 1-beta 2 [Juglans regia]
LIAASGEPGDR	6	6	IFEM_MG_no_rRNA_r1_DN15706_c0_g3_i1_orf.223286	PREDICTED: proteasome subunit beta type-2-A [Juglans regia]
ASSQTELVK	6	6	IFEM_MG_no_rRNA_r1_DN15780_c0_g5_i2_orf.217857	PREDICTED: inositol-phosphate phosphatase-like [Juglans regia]
SPTSDTYVIFGEAK	6	6	IFEM_MG_no_rRNA_r1_DN15799_c1_g10_i1_orf.224169	PREDICTED: nascent polypeptide-associated complex subunit alpha-like protein 1 [Juglans
VASSCGVSLPK	6	6	IFEM_MG_no_rRNA_r1_DN15847_c1_g2_i4_orf.70091	PREDICTED: non-specific lipid-transfer protein 2 [Juglans regia]
GLKEEFEEHAEK	6	6	IFEM_MG_no_rRNA_r1_DN15875_c0_g7_i1_orf.67977	PREDICTED: acyl-CoA-binding protein isoform X3 [Juglans regia]
ASDEVETESSPSLLPMR	6	6	IFEM_MG_no_rRNA_r1_DN15964_c2_g4_i8_orf.26399	PREDICTED: putative 12-oxophytodienoate reductase 11 [Juglans regia]
LFLANPDLPR	6	6	IFEM_MG_no_rRNA_r1_DN15964_c2_g4_i8_orf.26399	PREDICTED: putative 12-oxophytodienoate reductase 11 [Juglans regia]
VLQVSGER	6	6	IFEM_MG_no_rRNA_r1_DN15965_c2_g8_i2_orf.24905	PREDICTED: 18.5 kDa class I heat shock protein-like [Juglans regia]
TLGCEVAQCK	6	6	IFEM_MG_no_rRNA_r1_DN15971_c3_g2_i2_orf.27256	PREDICTED: aspartyl protease AED3-like [Juglans regia]
LFNAVAAEDLIVK	6	6	IFEM_MG_no_rRNA_r1_DN15990_c2_g5_i10_orf.25941	PREDICTED: thiamine thiazole synthase, chloroplastic-like [Juglans regia]
NITVNEAQSR	6	6	IFEM_MG_no_rRNA_r1_DN16002_c3_g8_i2_orf.230626,IFEM_MG_no_rRNA_r1_DN14920_c0_g5_i1_orf.233405	PREDICTED: glycine-rich RNA-binding protein-like [Juglans regia],PREDICTED: glycine-rich RNA-binding protein-like [Juglans regia]
FEEAASGAGQYSADK	6	6	IFEM_MG_no_rRNA_r1_DN15575_c1_g4_i5_orf.112207	PREDICTED: late embryogenesis abundant protein D-29 isoform X1 [Juglans regia]
TTAQNPR	6	6	XP_018805963.1	PREDICTED: 11 kDa late embryogenesis abundant protein [Juglans regia]
ALGQISER	6	6	XP_018808212.1	PREDICTED: malate dehydrogenase-like [Juglans regia]
LNVQVSDVK	6	6	XP_018808212.1,IFEM_MG_no_rRNA_r1_DN14148_c6_g3_i2_orf.194517	PREDICTED: malate dehydrogenase-like [Juglans regia],PREDICTED: malate dehydrogenase [Juglans regia]
NPEEIPWGK	6	6	XP_018809532.1	PREDICTED: glyceraldehyde-3-phosphate dehydrogenase, cytosolic [Juglans regia]
ATYEEIK	6	6	XP_018809532.1,IFEM_MG_no_rRNA_r1_DN15881_c1_g2_i3_orf.71992	PREDICTED: glyceraldehyde-3-phosphate dehydrogenase, cytosolic [Juglans regia],PREDICTED: glyceraldehyde-3-phosphate dehydrogenase, cytosolic-like [Juglans regia]
KVIISAPSK	6	6	XP_018809532.1,XP_018859983.1,IFEM_MG_no_rRNA_r1_DN15881_c1_g2_i3_orf.71992	PREDICTED: glyceraldehyde-3-phosphate dehydrogenase, cytosolic [Juglans regia],PREDICTED: glyceraldehyde-3-phosphate dehydrogenase 2, cytosolic-like [Juglans regia],PREDICTED: glyceraldehyde-3-phosphate dehydrogenase, cytosolic-like [Juglans regia]
QAEDVSSAVIFGR	6	6	XP_018810862.1	PREDICTED: leucine aminopeptidase 1-like [Juglans regia]
SVDILGLGTGPDLEK	6	6	XP_018810862.1	PREDICTED: leucine aminopeptidase 1-like [Juglans regia]
TIEVNNTDAEGR	6	6	XP_018810862.1,XP_018823509.1	PREDICTED: leucine aminopeptidase 1-like [Juglans regia],PREDICTED: leucine aminopeptidase 1-like [Juglans regia]
NADEEEGGEIVFGGVDPNHYK	6	6	XP_018811862.1	PREDICTED: aspartic proteinase-like isoform X1 [Juglans regia]
VGDLVVEGQEFIEATR	6	6	XP_018811862.1	PREDICTED: aspartic proteinase-like isoform X1 [Juglans regia]
GREEEQQR	6	6	XP_018812171.1	PREDICTED: vicilin-like antimicrobial peptides 2-3 isoform X2 [Juglans regia]
HESEEGEVK	6	6	XP_018812171.1	PREDICTED: vicilin-like antimicrobial peptides 2-3 isoform X2 [Juglans regia]
RCEEQLR	6	6	XP_018812171.1	PREDICTED: vicilin-like antimicrobial peptides 2-3 isoform X2 [Juglans regia]
SRHESEEGEVK	6	6	XP_018812171.1	PREDICTED: vicilin-like antimicrobial peptides 2-3 isoform X2 [Juglans regia]
ALQQSTLK	6	6	XP_018812677.1,XP_018839497.1,IFEM_MG_no_rRNA_r1_DN6855_c0_g1_i2_orf.242870	PREDICTED: fructose-bisphosphate aldolase 6, cytosolic-like [Juglans regia],PREDICTED: fructose-bisphosphate aldolase 6, cytosolic [Juglans regia],PREDICTED: fructose-bisphosphate aldolase, cytoplasmic isozyme 1 [Juglans regia]
HEETTPR	6	6	XP_018814692.1	PREDICTED: sucrose-binding protein-like [Juglans regia]
TVDAEELSVEER	6	6	XP_018815447.1	PREDICTED: 14-3-3-like protein A [Juglans regia]
YLAEFK	6	6	XP_018815447.1,XP_018816665.1,IFEM_MG_no_rRNA_r1_DN13195_c3_g3_i1_orf.244142,IFEM_MG_no_rRNA_r1_DN13073_c7_g2_i1_orf.210691	PREDICTED: 14-3-3-like protein A [Juglans regia],PREDICTED: 14-3-3-like protein A [Juglans regia],PREDICTED: 14-3-3-like protein D [Juglans regia],PREDICTED: 14-3-3-like protein B [Juglans regia]
HVPISIAGTR	6	6	XP_018815649.1	PREDICTED: putative 4-hydroxy-4-methyl-2-oxoglutarate aldolase 2 [Juglans regia]
AYELGLATR	6	6	XP_018815668.1	PREDICTED: NADP-dependent malic enzyme-like [Juglans regia]
LLGGNLADQR	6	6	XP_018815668.1	PREDICTED: NADP-dependent malic enzyme-like [Juglans regia]
SVQVIVVTDGER	6	6	XP_018815668.1	PREDICTED: NADP-dependent malic enzyme-like [Juglans regia]
APMIDNPEFK	6	6	XP_018816251.1	PREDICTED: calreticulin [Juglans regia]
FDDGWESR	6	6	XP_018816251.1	PREDICTED: calreticulin [Juglans regia]
FYAISAEFPEFSNK	6	6	XP_018816251.1	PREDICTED: calreticulin [Juglans regia]
GIQTSEDYR	6	6	XP_018816251.1	PREDICTED: calreticulin [Juglans regia]
TSGQPMK	6	6	XP_018818401.1,XP_018827137.1	PREDICTED: 11S globulin seed storage protein 2-like [Juglans regia],PREDICTED: 11S globulin seed storage protein 2-like [Juglans regia]
YSDPSVQSDIK	6	6	XP_018823263.1	PREDICTED: probable mediator of RNA polymerase II transcription subunit 37c [Juglans reg
SGVADMVNTGGR	6	6	XP_018823509.1	PREDICTED: leucine aminopeptidase 1-like [Juglans regia]
FISDSVEGQTEQVLR	6	6	XP_018824314.1	PREDICTED: reactive Intermediate Deaminase A, chloroplastic-like [Juglans regia]
GELLVGTPAK	6	6	XP_018826868.1,XP_018846283.1	PREDICTED: heat shock 70 kDa protein, mitochondrial [Juglans regia],PREDICTED: heat shock 70 kDa protein, mitochondrial-like [Juglans regia]
HGEPGQQQR	6	6	XP_018827328.1	PREDICTED: legumin A-like [Juglans regia]
LQSNHDQR	6	6	XP_018827328.1	PREDICTED: legumin A-like [Juglans regia]
WSREEQELEDR	6	6	XP_018827328.1	PREDICTED: legumin A-like [Juglans regia]
AGFAGDDAPR	6	6	XP_018827607.1	PREDICTED: actin-7 [Juglans regia]
YPIEHGIVSNWDDMEK	6	6	XP_018827607.1	PREDICTED: actin-7 [Juglans regia]
ITPSWVAFTDSER	6	6	XP_018835203.1	PREDICTED: luminal-binding protein [Juglans regia]
LSQEEIDR	6	6	XP_018835203.1	PREDICTED: luminal-binding protein [Juglans regia]
EGDQISGQTFNDVGR	6	6	XP_018836187.1,IFEM_MG_no_rRNA_r1_DN15558_c1_g4_i10_orf.116285	PREDICTED: embryonic protein DC-8-like isoform X1 [Juglans regia],PREDICTED: embryonic protein DC-8-like isoform X2 [Juglans regia]
QKLEEYTGSAAEK	6	6	XP_018836187.1,IFEM_MG_no_rRNA_r1_DN15558_c1_g4_i10_orf.116285	PREDICTED: embryonic protein DC-8-like isoform X1 [Juglans regia],PREDICTED: embryonic protein DC-8-like isoform X2 [Juglans regia]
AAVEEGIVVGGGCTLLR	6	6	XP_018837398.1	PREDICTED: ruBisCO large subunit-binding protein subunit beta, chloroplastic [Juglans re
IVNDGVTVAK	6	6	XP_018837398.1	PREDICTED: ruBisCO large subunit-binding protein subunit beta, chloroplastic [Juglans re
LADLVGVTLGPK	6	6	XP_018837398.1	PREDICTED: ruBisCO large subunit-binding protein subunit beta, chloroplastic [Juglans re
SQYLDDIAILTGGTVIR	6	6	XP_018837398.1	PREDICTED: ruBisCO large subunit-binding protein subunit beta, chloroplastic [Juglans re
YGYNAATGK	6	6	XP_018837398.1	PREDICTED: ruBisCO large subunit-binding protein subunit beta, chloroplastic [Juglans re
GSHEYESAVVDHDR	6	6	XP_018838338.1	PREDICTED: phosphoprotein ECPP44-like [Juglans regia]
YEDTSVPIER	6	6	XP_018838338.1	PREDICTED: phosphoprotein ECPP44-like [Juglans regia]
GEYVDMVQSGIIDPVK	6	6	XP_018839307.1	PREDICTED: chaperonin CPN60-2, mitochondrial [Juglans regia]
GVEELADAVK	6	6	XP_018839307.1	PREDICTED: chaperonin CPN60-2, mitochondrial [Juglans regia]
TALVDAASVSSLMTTTEAVVTEIPK	6	6	XP_018839307.1	PREDICTED: chaperonin CPN60-2, mitochondrial [Juglans regia]
TLYNELEVVEGMK	6	6	XP_018839307.1	PREDICTED: chaperonin CPN60-2, mitochondrial [Juglans regia]
VDFDMLGSCK	6	6	XP_018839307.1	PREDICTED: chaperonin CPN60-2, mitochondrial [Juglans regia]
LSSINVENNEDNR	6	6	XP_018839497.1	PREDICTED: fructose-bisphosphate aldolase 6, cytosolic [Juglans regia]
TWAGKPENVK	6	6	XP_018839497.1	PREDICTED: fructose-bisphosphate aldolase 6, cytosolic [Juglans regia]
LENGVLTLELPK	6	6	XP_018839694.1	PREDICTED: 22.0 kDa class IV heat shock protein-like [Juglans regia]
LTDFGVQGADAK	6	6	XP_018839769.1	PREDICTED: monodehydroascorbate reductase, seedling isozyme-like [Juglans regia]
TLSTASGETFK	6	6	XP_018839769.1	PREDICTED: monodehydroascorbate reductase, seedling isozyme-like [Juglans regia]
TVLVDNEDFLKELE	6	6	XP_018841935.1	PREDICTED: putative lactoylglutathione lyase [Juglans regia]
GEQGSQR	6	6	XP_018842296.1	PREDICTED: legumin B-like [Juglans regia]
INNLNAQEPGRR	6	6	XP_018842296.1	PREDICTED: legumin B-like [Juglans regia]
RGLLLPSFSNAPR	6	6	XP_018842296.1	PREDICTED: legumin B-like [Juglans regia]
SQSPEER	6	6	XP_018842296.1	PREDICTED: legumin B-like [Juglans regia]
VESEAGLSEYWNRNDEQFR	6	6	XP_018842296.1	PREDICTED: legumin B-like [Juglans regia]
GVVDSDDLPLNISR	6	6	XP_018847294.1	PREDICTED: heat shock protein 83 [Juglans regia]
LDAQPELFIR	6	6	XP_018847294.1	PREDICTED: heat shock protein 83 [Juglans regia]
SGDELTSLK	6	6	XP_018847294.1	PREDICTED: heat shock protein 83 [Juglans regia]
TLSIIDSGIGMTK	6	6	XP_018847294.1	PREDICTED: heat shock protein 83 [Juglans regia]
ALETYQEGLK	6	6	XP_018848041.1,IFEM_MG_no_rRNA_r1_DN14390_c3_g2_i1_orf.42618	PREDICTED: hsp70-Hsp90 organizing protein 3-like [Juglans regia],PREDICTED: hsp70-Hsp90 organizing protein 3-like isoform X1 [Juglans regia]
LGALPEGLK	6	6	XP_018848041.1,IFEM_MG_no_rRNA_r1_DN14390_c3_g2_i1_orf.42618	PREDICTED: hsp70-Hsp90 organizing protein 3-like [Juglans regia],PREDICTED: hsp70-Hsp90 organizing protein 3-like isoform X1 [Juglans regia]
AEEIYEK	6	6	XP_018848539.1	PREDICTED: adenosylhomocysteinase [Juglans regia]
ITIKPQTDR	6	6	XP_018848539.1	PREDICTED: adenosylhomocysteinase [Juglans regia]
VAVVCGYGDVGK	6	6	XP_018848539.1	PREDICTED: adenosylhomocysteinase [Juglans regia]
MLLALIGHVEDA	6	6	XP_018850787.1	PREDICTED: annexin D2-like [Juglans regia]
SYSHEELIR	6	6	XP_018850787.1	PREDICTED: annexin D2-like [Juglans regia]
TGTVFAALGSDGGVK	6	6	XP_018851056.1	PREDICTED: stem-specific protein TSJT1-like [Juglans regia]
GPQTLDLIK	6	6	XP_018851852.1	PREDICTED: 5-methyltetrahydropteroyltriglutamate--homocysteine methyltransferase-like [J
GGLFGDNIK	6	6	XP_018852474.1	PREDICTED: probable phospholipid hydroperoxide glutathione peroxidase [Juglans regia]
HPLSVIK	6	6	XP_018859452.1	PREDICTED: fasciclin-like arabinogalactan protein 10 [Juglans regia]
FGIVEGLMTTVHSITATQK	6	6	XP_018859983.1	PREDICTED: glyceraldehyde-3-phosphate dehydrogenase 2, cytosolic-like [Juglans regia]
ALDEHLK	6	6	XP_018860721.1,IFEM_MG_no_rRNA_r1_DN14806_c0_g6_i1_orf.146915	PREDICTED: glutathione S-transferase DHAR2-like [Juglans regia],PREDICTED: glutathione S-transferase DHAR2-like [Juglans regia]
GHLFPNALYTPHWSMTDNR	6	8	XP_018818401.1	PREDICTED: 11S globulin seed storage protein 2-like [Juglans regia]
GRDDDDEENPRDPR	7	0	XP_018812171.1	PREDICTED: vicilin-like antimicrobial peptides 2-3 isoform X2 [Juglans regia]
RSSQMGQLQGGGDQQR	7	0	XP_018818401.1	PREDICTED: 11S globulin seed storage protein 2-like [Juglans regia]
EITTGGGGGGGAAGEHDDQQEQEQK	7	0	XP_018832554.1	PREDICTED: embryogenic cell protein 40-like [Juglans regia]
NALVAPHYNLNSHSVIYVIR	7	0	XP_018842296.1	PREDICTED: legumin B-like [Juglans regia]
VEGAFESR	7	6	IFEM_MG_no_rRNA_r1_DN13166_c2_g8_i1_orf.247020	PREDICTED: metacaspase-4-like, partial [Juglans regia]
ILSSIEQK	7	6	IFEM_MG_no_rRNA_r1_DN13195_c3_g3_i1_orf.244142	PREDICTED: 14-3-3-like protein D [Juglans regia]
DMDGIVVR	7	6	IFEM_MG_no_rRNA_r1_DN14569_c0_g18_i1_orf.170250	PREDICTED: uncharacterized protein LOC108992954 [Juglans regia]
IFEALPPDEQK	7	6	IFEM_MG_no_rRNA_r1_DN15340_c1_g3_i5_orf.108909	PREDICTED: oil body-associated protein 2A-like [Juglans regia]
IISSIEQK	7	6	XP_018815447.1,XP_018816665.1	PREDICTED: 14-3-3-like protein A [Juglans regia],PREDICTED: 14-3-3-like protein A [Juglans regia]
AMDLLSGK	7	6	XP_018836187.1,IFEM_MG_no_rRNA_r1_DN15558_c1_g4_i10_orf.116285	PREDICTED: embryonic protein DC-8-like isoform X1 [Juglans regia],PREDICTED: embryonic protein DC-8-like isoform X2 [Juglans regia]
IGSEVYHNLK	7	7	csp_P00924_ENO1_YEAST	contaminant cRAP
GFGAQGGSAER	7	7	IFEM_MG_no_rRNA_r1_DN13177_c2_g2_i6_orf.248068	PREDICTED: nitrogen regulatory protein P-II homolog [Juglans regia]
VVGVDTSGDDVK	7	7	IFEM_MG_no_rRNA_r1_DN13314_c0_g3_i3_orf.10888	PREDICTED: dihydrolipoyl dehydrogenase 1, mitochondrial-like [Juglans regia]
VSTFIVTEEK	7	7	IFEM_MG_no_rRNA_r1_DN13316_c1_g4_i3_orf.11841	PREDICTED: plasma membrane-associated cation-binding protein 1-like [Juglans regia]
GYIEGTAYK	7	7	IFEM_MG_no_rRNA_r1_DN13483_c3_g1_i1_orf.204134	PREDICTED: temperature-induced lipocalin-1 [Juglans regia]
TDVTDVK	7	7	IFEM_MG_no_rRNA_r1_DN13583_c1_g7_i1_orf.313514	PREDICTED: cysteine proteinase inhibitor B-like [Juglans regia]
LTVEDPVTVEYITR	7	7	IFEM_MG_no_rRNA_r1_DN13587_c3_g5_i3_orf.311659	PREDICTED: proteasome subunit alpha type-7-like [Juglans regia]
FAVDEHNK	7	7	IFEM_MG_no_rRNA_r1_DN13592_c0_g2_i4_orf.318729	PREDICTED: cysteine proteinase inhibitor A-like [Juglans regia]
ASDTTLLEVPVK	7	7	IFEM_MG_no_rRNA_r1_DN13594_c1_g1_i7_orf.312871	PREDICTED: desiccation protectant protein Lea14 homolog [Juglans regia]
IVGPNEVEVTQLDGTK	7	7	IFEM_MG_no_rRNA_r1_DN13607_c0_g5_i4_orf.264798	PREDICTED: glutathione reductase, cytosolic-like [Juglans regia]
LTFVPGTPGLSSYSEK	7	7	IFEM_MG_no_rRNA_r1_DN13752_c3_g3_i1_orf.51760	PREDICTED: S-norcoclaurine synthase 2-like [Juglans regia]
FESVTMAPPDPILGVSEAFR	7	7	IFEM_MG_no_rRNA_r1_DN13879_c1_g1_i6_orf.159974	PREDICTED: aspartate aminotransferase P2, mitochondrial-like [Juglans regia]
DQTGSYLSEK	7	7	IFEM_MG_no_rRNA_r1_DN13979_c0_g8_i1_orf.134723	PREDICTED: late embryogenesis abundant protein 2-like [Juglans regia]
SVDESFAALDLNK	7	7	IFEM_MG_no_rRNA_r1_DN14034_c3_g5_i1_orf.97	PREDICTED: uncharacterized protein LOC108979055 [Juglans regia]
KGGLSTVDR	7	7	IFEM_MG_no_rRNA_r1_DN14066_c3_g13_i2_orf.7357	PREDICTED: protein SLE2-like [Juglans regia]
LPVQEVSPEGELTWFLDK	7	7	IFEM_MG_no_rRNA_r1_DN14103_c3_g12_i1_orf.195973	PREDICTED: probable 6-phosphogluconolactonase 4, chloroplastic [Juglans regia]
YPLISDVTK	7	7	IFEM_MG_no_rRNA_r1_DN14124_c2_g2_i2_orf.191014,IFEM_MG_no_rRNA_r1_DN14124_c2_g2_i3_orf.191024	PREDICTED: 2-Cys peroxiredoxin BAS1, chloroplastic-like [Juglans regia],PREDICTED: 2-Cys peroxiredoxin BAS1, chloroplastic [Juglans regia]
ALGQVSER	7	7	IFEM_MG_no_rRNA_r1_DN14148_c6_g3_i2_orf.194517	PREDICTED: malate dehydrogenase [Juglans regia]
APLAAATLFEEGGGGGR	7	7	IFEM_MG_no_rRNA_r1_DN14196_c1_g1_i3_orf.193109	PREDICTED: late embryogenesis abundant protein D-34-like [Juglans regia]
SVEDASSLIDDKK	7	7	IFEM_MG_no_rRNA_r1_DN14242_c2_g9_i1_orf.84730	PREDICTED: protein disulfide-isomerase-like [Juglans regia]
YLTGSVTR	7	7	IFEM_MG_no_rRNA_r1_DN14382_c0_g6_i1_orf.43212	PREDICTED: 6,7-dimethyl-8-ribityllumazine synthase, chloroplastic [Juglans regia]
SLGEGEAVEYQIESGNDGR	7	7	IFEM_MG_no_rRNA_r1_DN14438_c1_g1_i1_orf.90349	PREDICTED: glycine-rich protein 2-like [Juglans regia]
FVNDTINFYGR	7	7	IFEM_MG_no_rRNA_r1_DN14458_c1_g6_i3_orf.95687	PREDICTED: 11-beta-hydroxysteroid dehydrogenase-like 5 [Juglans regia]
SLGADWAIDYTK	7	7	IFEM_MG_no_rRNA_r1_DN14573_c2_g1_i16_orf.175397	PREDICTED: 2-methylene-furan-3-one reductase-like [Juglans regia]
TVEAFSYLDTNR	7	7	IFEM_MG_no_rRNA_r1_DN14573_c2_g1_i16_orf.175397	PREDICTED: 2-methylene-furan-3-one reductase-like [Juglans regia]
GTGGEEAGIDPILQSFEK	7	7	IFEM_MG_no_rRNA_r1_DN14635_c2_g1_i1_orf.268803	PREDICTED: low-temperature-induced 65 kDa protein-like isoform X1 [Juglans regia]
YMFENNLVSEPELK	7	7	IFEM_MG_no_rRNA_r1_DN14635_c2_g7_i1_orf.268835	PREDICTED: pyruvate dehydrogenase E1 component subunit alpha-3, chloroplastic [Juglans r
VQLLEIAQVPDEHVNEFK	7	7	IFEM_MG_no_rRNA_r1_DN14722_c2_g1_i1_orf.184990	PREDICTED: UTP--glucose-1-phosphate uridylyltransferase [Juglans regia]
AGDYALQK	7	7	IFEM_MG_no_rRNA_r1_DN14777_c0_g11_i4_orf.186985	PREDICTED: seed biotin-containing protein SBP65-like isoform X1 [Juglans regia]
KEQPSLEEISNLR	7	7	IFEM_MG_no_rRNA_r1_DN14777_c0_g11_i4_orf.186985	PREDICTED: seed biotin-containing protein SBP65-like isoform X1 [Juglans regia]
AFDAMEEATLGDSK	7	7	IFEM_MG_no_rRNA_r1_DN14791_c0_g12_i1_orf.185106	PREDICTED: uncharacterized protein LOC108983399 [Juglans regia]
EGDNVLLPEFGGTEVK	7	7	IFEM_MG_no_rRNA_r1_DN14877_c1_g9_i1_orf.153633	PREDICTED: 10 kDa chaperonin-like [Juglans regia]
LAGEDGLEFFSLVTAK	7	7	IFEM_MG_no_rRNA_r1_DN14925_c1_g5_i1_orf.241722	PREDICTED: glutelin type-A 3-like [Juglans regia]
VEGLETLDYLDNLQNR	7	7	IFEM_MG_no_rRNA_r1_DN14936_c0_g2_i1_orf.235602	PREDICTED: putative glucose-6-phosphate 1-epimerase isoform X1 [Juglans regia]
FADENFIK	7	7	IFEM_MG_no_rRNA_r1_DN14990_c0_g4_i1_orf.235327	PREDICTED: peptidyl-prolyl cis-trans isomerase [Juglans regia]
VIPGFMCQGGDFTAGNGTGGESIYGAK	7	7	IFEM_MG_no_rRNA_r1_DN14990_c0_g4_i1_orf.235327,IFEM_MG_no_rRNA_r1_DN15771_c2_g15_i1_orf.226849	PREDICTED: peptidyl-prolyl cis-trans isomerase [Juglans regia],PREDICTED: peptidyl-prolyl cis-trans isomerase 1-like [Juglans regia]
GSAVCGDTCGCPVPCPGGVACR	7	7	IFEM_MG_no_rRNA_r1_DN15068_c1_g1_i2_orf.293088	PREDICTED: metallothionein-like protein 4A [Juglans regia]
TAIVEGDVVGGTCVNR	7	7	IFEM_MG_no_rRNA_r1_DN15068_c1_g10_i3_orf.293154	PREDICTED: dihydrolipoyl dehydrogenase 2, chloroplastic-like [Juglans regia]
VISEAFPDYEVVR	7	7	IFEM_MG_no_rRNA_r1_DN15103_c0_g7_i1_orf.304335	PREDICTED: agmatine deiminase [Juglans regia]
MNVASNVATDK	7	7	IFEM_MG_no_rRNA_r1_DN15345_c2_g10_i1_orf.100948	PREDICTED: uncharacterized protein LOC108987164 [Juglans regia]
LFIGGLSYATDEQSLK	7	7	IFEM_MG_no_rRNA_r1_DN15532_c2_g10_i1_orf.110060	PREDICTED: glycine-rich RNA-binding protein 3, mitochondrial-like [Juglans regia]
GAGSTDAPTLSGGTTVSSPAPDAAATPAMNRP	7	7	IFEM_MG_no_rRNA_r1_DN16019_c1_g10_i1_orf.229970	PREDICTED: uncharacterized protein LOC109013892 [Juglans regia]
SEESNMCDLLR	7	7	XP_018809253.1	PREDICTED: alcohol dehydrogenase-like [Juglans regia]
IGINGFGR	7	7	XP_018809532.1,XP_018859983.1,IFEM_MG_no_rRNA_r1_DN15881_c1_g2_i3_orf.71992	PREDICTED: glyceraldehyde-3-phosphate dehydrogenase, cytosolic [Juglans regia],PREDICTED: glyceraldehyde-3-phosphate dehydrogenase 2, cytosolic-like [Juglans regia],PREDICTED: glyceraldehyde-3-phosphate dehydrogenase, cytosolic-like [Juglans regia]
AVVAEYGETIIK	7	7	XP_018811862.1	PREDICTED: aspartic proteinase-like isoform X1 [Juglans regia]
QQQQCQSR	7	7	XP_018812171.1	PREDICTED: vicilin-like antimicrobial peptides 2-3 isoform X2 [Juglans regia]
LSSINVENVEENR	7	7	XP_018812677.1	PREDICTED: fructose-bisphosphate aldolase 6, cytosolic-like [Juglans regia]
SAQDIALADLAPTHPIR	7	7	XP_018816665.1	PREDICTED: 14-3-3-like protein A [Juglans regia]
TVDVEELSVEER	7	7	XP_018816665.1	PREDICTED: 14-3-3-like protein A [Juglans regia]
IELSSTTQTEINLPFITADASGAK	7	7	XP_018826868.1,XP_018846283.1	PREDICTED: heat shock 70 kDa protein, mitochondrial [Juglans regia],PREDICTED: heat shock 70 kDa protein, mitochondrial-like [Juglans regia]
WESEGGR	7	7	XP_018827137.1	PREDICTED: 11S globulin seed storage protein 2-like [Juglans regia]
IQLTDEHGNPVR	7	7	XP_018832554.1,IFEM_MG_no_rRNA_r1_DN13188_c1_g17_i1_orf.245367	PREDICTED: embryogenic cell protein 40-like [Juglans regia],PREDICTED: embryogenic cell protein 40-like [Juglans regia]
LEMEADR	7	7	XP_018836187.1,IFEM_MG_no_rRNA_r1_DN15558_c1_g4_i10_orf.116285	PREDICTED: embryonic protein DC-8-like isoform X1 [Juglans regia],PREDICTED: embryonic protein DC-8-like isoform X2 [Juglans regia]
MSHISTGGGASLELLEGK	7	7	XP_018837333.1	PREDICTED: phosphoglycerate kinase, cytosolic [Juglans regia]
YEDLMAAGIIDPTK	7	7	XP_018837398.1	PREDICTED: ruBisCO large subunit-binding protein subunit beta, chloroplastic [Juglans re
AAVEEGIVPGGGVALLYASK	7	7	XP_018839307.1	PREDICTED: chaperonin CPN60-2, mitochondrial [Juglans regia]
VTDALNATK	7	7	XP_018839307.1	PREDICTED: chaperonin CPN60-2, mitochondrial [Juglans regia]
KAGNQGFEWVAFK	7	7	XP_018842295.1,XP_018842296.1	PREDICTED: legumin B-like [Juglans regia],PREDICTED: legumin B-like [Juglans regia]
WDMFFDEDLAAAK	7	7	XP_018845848.1	PREDICTED: DNA-damage-repair/toleration protein DRT102-like [Juglans regia]
SGLADAQSAASR	7	7	XP_018848041.1	PREDICTED: hsp70-Hsp90 organizing protein 3-like [Juglans regia]
SEFGPSQPFK	7	7	XP_018848539.1	PREDICTED: adenosylhomocysteinase [Juglans regia]
WVFPETNSGIIVLAEGR	7	7	XP_018848539.1	PREDICTED: adenosylhomocysteinase [Juglans regia]
FALESFWDGK	7	7	XP_018851852.1	PREDICTED: 5-methyltetrahydropteroyltriglutamate--homocysteine methyltransferase-like [J
YLFAGVVDGR	7	7	XP_018851852.1	PREDICTED: 5-methyltetrahydropteroyltriglutamate--homocysteine methyltransferase-like [J
DGQIYEDLVK	7	7	XP_018853891.1	PREDICTED: oil body-associated protein 1A-like, partial [Juglans regia]
SEEGSSREEGYEEEELGGER	8	0	XP_018814692.1	PREDICTED: sucrose-binding protein-like [Juglans regia]
VLEQIPVGLEK	8	0	XP_018839694.1	PREDICTED: 22.0 kDa class IV heat shock protein-like [Juglans regia]
IIAGADSFGCALK	8	0	XP_018845848.1	PREDICTED: DNA-damage-repair/toleration protein DRT102-like [Juglans regia]
GLTLFAPQDEAFK	8	0	XP_018859452.1	PREDICTED: fasciclin-like arabinogalactan protein 10 [Juglans regia]
QIFDSR	8	7	IFEM_MG_no_rRNA_r1_DN13538_c3_g5_i1_orf.317821,IFEM_MG_no_rRNA_r1_DN15168_c1_g6_i1_orf.308758	PREDICTED: enolase 1 [Juglans regia],PREDICTED: enolase 1 [Juglans regia]
VIISAPSK	8	7	XP_018809532.1,XP_018859983.1,IFEM_MG_no_rRNA_r1_DN15881_c1_g2_i3_orf.71992	PREDICTED: glyceraldehyde-3-phosphate dehydrogenase, cytosolic [Juglans regia],PREDICTED: glyceraldehyde-3-phosphate dehydrogenase 2, cytosolic-like [Juglans regia],PREDICTED: glyceraldehyde-3-phosphate dehydrogenase, cytosolic-like [Juglans regia]
VNQIGTLSESIK	8	8	csp_P00924_ENO1_YEAST	contaminant cRAP
TTLFDVFGEDASPK	8	8	IFEM_MG_no_rRNA_r1_DN13166_c2_g8_i1_orf.247020	PREDICTED: metacaspase-4-like, partial [Juglans regia]
ALHIVGPDK	8	8	IFEM_MG_no_rRNA_r1_DN13208_c0_g2_i4_orf.251144	PREDICTED: 1-Cys peroxiredoxin [Juglans regia]
EGAYTAAETAESAK	8	8	IFEM_MG_no_rRNA_r1_DN13247_c1_g3_i1_orf.256743	PREDICTED: late embryogenesis abundant protein 1-like [Juglans regia]
FSSVEVDLPAMLAQK	8	8	IFEM_MG_no_rRNA_r1_DN13314_c0_g3_i3_orf.10888	PREDICTED: dihydrolipoyl dehydrogenase 1, mitochondrial-like [Juglans regia]
ELGGEPPKPSLGSAIDTQYGSLDALIQK	8	8	IFEM_MG_no_rRNA_r1_DN13398_c1_g1_i6_orf.18117	PREDICTED: superoxide dismutase [Mn], mitochondrial-like [Juglans regia]
ATPTPNQCDSTNQPQQDR	8	8	IFEM_MG_no_rRNA_r1_DN13574_c0_g7_i1_orf.310271	PREDICTED: uncharacterized protein LOC109013142 [Juglans regia]
YTEEGQGAVK	8	8	IFEM_MG_no_rRNA_r1_DN13701_c0_g1_i1_orf.46383	PREDICTED: uncharacterized protein LOC108995148 [Juglans regia]
GPEFATIVNSVTSK	8	8	IFEM_MG_no_rRNA_r1_DN13769_c0_g2_i1_orf.48065	PREDICTED: triosephosphate isomerase, chloroplastic [Juglans regia]
GHNFALNATFDEIESAK	8	8	IFEM_MG_no_rRNA_r1_DN13949_c0_g2_i2_orf.137259	PREDICTED: protein DJ-1 homolog D-like [Juglans regia]
LSEYIGK	8	8	IFEM_MG_no_rRNA_r1_DN14124_c2_g2_i2_orf.191014,IFEM_MG_no_rRNA_r1_DN14124_c2_g2_i3_orf.191024	PREDICTED: 2-Cys peroxiredoxin BAS1, chloroplastic-like [Juglans regia],PREDICTED: 2-Cys peroxiredoxin BAS1, chloroplastic [Juglans regia]
NGEWTIVK	8	8	IFEM_MG_no_rRNA_r1_DN14148_c6_g3_i2_orf.194517	PREDICTED: malate dehydrogenase [Juglans regia]
KEQLGLDGYQELGSK	8	8	IFEM_MG_no_rRNA_r1_DN14371_c1_g3_i2_orf.36125	PREDICTED: protein SLE1 [Juglans regia]
GCQSNCQSSSSGGESASNVR	8	8	IFEM_MG_no_rRNA_r1_DN14444_c0_g4_i1_orf.95182	PREDICTED: barwin-like [Juglans regia]
VAAASLNPVDSK	8	8	IFEM_MG_no_rRNA_r1_DN14573_c2_g1_i16_orf.175397	PREDICTED: 2-methylene-furan-3-one reductase-like [Juglans regia]
ESVSQGLGAATEYTK	8	8	IFEM_MG_no_rRNA_r1_DN14709_c2_g2_i2_orf.183139	PREDICTED: seed biotin-containing protein SBP65-like [Juglans regia]
GWTGDIEELR	8	8	IFEM_MG_no_rRNA_r1_DN14800_c1_g2_i8_orf.151994	PREDICTED: uncharacterized protein LOC109003048 [Juglans regia]
LTHGAPEDEVR	8	8	IFEM_MG_no_rRNA_r1_DN14839_c1_g2_i3_orf.148500	PREDICTED: superoxide dismutase [Cu-Zn], chloroplastic [Juglans regia]
AYITSAEDANK	8	8	IFEM_MG_no_rRNA_r1_DN14925_c1_g5_i1_orf.241722	PREDICTED: glutelin type-A 3-like [Juglans regia]
VPGILEKPELEK	8	8	IFEM_MG_no_rRNA_r1_DN15340_c1_g3_i5_orf.108909	PREDICTED: oil body-associated protein 2A-like [Juglans regia]
VGDIMTEENK	8	8	IFEM_MG_no_rRNA_r1_DN15415_c1_g1_i4_orf.128056	PREDICTED: CBS domain-containing protein CBSX3, mitochondrial-like [Juglans regia]
YGEVVEAR	8	8	IFEM_MG_no_rRNA_r1_DN15532_c2_g10_i1_orf.110060	PREDICTED: glycine-rich RNA-binding protein 3, mitochondrial-like [Juglans regia]
NPEEIPWGQTGAEYIVESTGVFTDK	8	8	IFEM_MG_no_rRNA_r1_DN15881_c1_g2_i3_orf.71992	PREDICTED: glyceraldehyde-3-phosphate dehydrogenase, cytosolic-like [Juglans regia]
ESGNQAIAENR	8	8	IFEM_MG_no_rRNA_r1_DN15964_c2_g4_i8_orf.26399	PREDICTED: putative 12-oxophytodienoate reductase 11 [Juglans regia]
ASMENGVLTVTVPK	8	8	IFEM_MG_no_rRNA_r1_DN15965_c2_g8_i2_orf.24905	PREDICTED: 18.5 kDa class I heat shock protein-like [Juglans regia]
YNDLEDYKR	8	8	IFEM_MG_no_rRNA_r1_DN16019_c1_g10_i1_orf.229970	PREDICTED: uncharacterized protein LOC109013892 [Juglans regia]
TINEAEER	8	8	IFEM_MG_no_rRNA_r1_DN15575_c1_g4_i7_orf.112211	PREDICTED: late embryogenesis abundant protein D-29 isoform X1 [Juglans regia]
EGGVLPGIK	8	8	XP_018812677.1,XP_018839497.1	PREDICTED: fructose-bisphosphate aldolase 6, cytosolic-like [Juglans regia],PREDICTED: fructose-bisphosphate aldolase 6, cytosolic [Juglans regia]
GNEEHVTIIK	8	8	XP_018815447.1	PREDICTED: 14-3-3-like protein A [Juglans regia]
APIEETR	8	8	XP_018815668.1	PREDICTED: NADP-dependent malic enzyme-like [Juglans regia]
NQVAMNPTNTVFDAK	8	8	XP_018823263.1	PREDICTED: probable mediator of RNA polymerase II transcription subunit 37c [Juglans reg
LQEDDSQR	8	8	XP_018827137.1	PREDICTED: 11S globulin seed storage protein 2-like [Juglans regia]
MIRPDEDR	8	8	XP_018827137.1	PREDICTED: 11S globulin seed storage protein 2-like [Juglans regia]
QSQQGQSR	8	8	XP_018827329.1	PREDICTED: legumin A-like [Juglans regia]
VPEVVPSPSEDAEQLR	8	8	XP_018850787.1,IFEM_MG_no_rRNA_r1_DN15059_c0_g1_i2_orf.291861	PREDICTED: annexin D2-like [Juglans regia],PREDICTED: annexin D2-like [Juglans regia]
YFEEVLR	8	8	XP_018850787.1,IFEM_MG_no_rRNA_r1_DN15059_c0_g1_i2_orf.291861	PREDICTED: annexin D2-like [Juglans regia],PREDICTED: annexin D2-like [Juglans regia]
GVDGYGFDLVR	8	8	XP_018851852.1	PREDICTED: 5-methyltetrahydropteroyltriglutamate--homocysteine methyltransferase-like [J
ITAVDLSLAPK	8	8	XP_018860721.1	PREDICTED: glutathione S-transferase DHAR2-like [Juglans regia]
LPPPEPK	8	9	XP_018812328.1,IFEM_MG_no_rRNA_r1_DN14593_c0_g1_i7_orf.177095,IFEM_MG_no_rRNA_r1_DN14593_c0_g1_i4_orf.177076,IFEM_MG_no_rRNA_r1_DN14593_c0_g1_i10_orf.177105	PREDICTED: 17.1 kDa class II heat shock protein-like [Juglans regia],PREDICTED: 17.3 kDa class II heat shock protein-like [Juglans regia],PREDICTED: 17.1 kDa class II heat shock protein-like [Juglans regia],PREDICTED: 17.1 kDa class II heat shock protein-like [Juglans regia]
IEVENR	8	9	XP_018839694.1	PREDICTED: 22.0 kDa class IV heat shock protein-like [Juglans regia]
QVEAHHYCAHQNEEMR	8	9	XP_018853891.1	PREDICTED: oil body-associated protein 1A-like, partial [Juglans regia]
FGVTEFVNPK	9	0	XP_018809253.1	PREDICTED: alcohol dehydrogenase-like [Juglans regia]
LPEHLEHEK	9	0	XP_018831946.1	PREDICTED: oleosin 18.2 kDa-like [Juglans regia]
IFGAFLEGGSPEENK	9	0	XP_018839769.1	PREDICTED: monodehydroascorbate reductase, seedling isozyme-like [Juglans regia]
LGIHEDSQNR	9	8	XP_018847294.1	PREDICTED: heat shock protein 83 [Juglans regia]
AEYPIFDK	9	8	XP_018852474.1	PREDICTED: probable phospholipid hydroperoxide glutathione peroxidase [Juglans regia]
TPQSDPPPEGEGPSDTK	9	9	IFEM_MG_no_rRNA_r1_DN13483_c3_g1_i1_orf.204134	PREDICTED: temperature-induced lipocalin-1 [Juglans regia]
YDGLVIPGGR	9	9	IFEM_MG_no_rRNA_r1_DN13949_c0_g2_i2_orf.137259	PREDICTED: protein DJ-1 homolog D-like [Juglans regia]
DQAGPGILQQTGER	9	9	IFEM_MG_no_rRNA_r1_DN13979_c0_g8_i1_orf.134723	PREDICTED: late embryogenesis abundant protein 2-like [Juglans regia]
GNLDIFSGR	9	9	IFEM_MG_no_rRNA_r1_DN13991_c1_g2_i1_orf.138992	PREDICTED: PLAT domain-containing protein 2-like [Juglans regia]
IFIVGVFPK	9	9	IFEM_MG_no_rRNA_r1_DN14242_c2_g9_i1_orf.84730	PREDICTED: protein disulfide-isomerase-like [Juglans regia]
AVDVTGPAEGPVQGSR	9	9	IFEM_MG_no_rRNA_r1_DN14438_c1_g1_i1_orf.90349	PREDICTED: glycine-rich protein 2-like [Juglans regia]
ATDSPLPTVPGYDIAGVVVK	9	9	IFEM_MG_no_rRNA_r1_DN14573_c2_g1_i16_orf.175397	PREDICTED: 2-methylene-furan-3-one reductase-like [Juglans regia]
EYPTSYVFIIDMPGLK	9	9	IFEM_MG_no_rRNA_r1_DN14593_c0_g1_i4_orf.177076	PREDICTED: 17.1 kDa class II heat shock protein-like [Juglans regia]
SQLLENVFADPK	9	9	IFEM_MG_no_rRNA_r1_DN14635_c2_g7_i1_orf.268835	PREDICTED: pyruvate dehydrogenase E1 component subunit alpha-3, chloroplastic [Juglans r
DTVSSTAETAASYTASTAEK	9	9	IFEM_MG_no_rRNA_r1_DN14777_c0_g11_i4_orf.186985	PREDICTED: seed biotin-containing protein SBP65-like isoform X1 [Juglans regia]
SNQLLLENVR	9	9	IFEM_MG_no_rRNA_r1_DN14800_c1_g2_i8_orf.151994	PREDICTED: uncharacterized protein LOC109003048 [Juglans regia]
SSSAAVYSTELTTGLTR	9	9	IFEM_MG_no_rRNA_r1_DN14800_c1_g2_i8_orf.151994	PREDICTED: uncharacterized protein LOC109003048 [Juglans regia]
EDNNALYIR	9	9	IFEM_MG_no_rRNA_r1_DN14814_c1_g1_i2_orf.151502	PREDICTED: small heat shock protein, chloroplastic-like [Juglans regia]
VNVEQNTLIIQGEGEK	9	9	IFEM_MG_no_rRNA_r1_DN14814_c1_g1_i2_orf.151502	PREDICTED: small heat shock protein, chloroplastic-like [Juglans regia]
TSKPVVVQDCGQLS	9	9	IFEM_MG_no_rRNA_r1_DN14990_c0_g4_i1_orf.235327	PREDICTED: peptidyl-prolyl cis-trans isomerase [Juglans regia]
TEWLDGK	9	9	IFEM_MG_no_rRNA_r1_DN14990_c0_g4_i1_orf.235327,IFEM_MG_no_rRNA_r1_DN15771_c2_g15_i1_orf.226849	PREDICTED: peptidyl-prolyl cis-trans isomerase [Juglans regia],PREDICTED: peptidyl-prolyl cis-trans isomerase 1-like [Juglans regia]
FDPYGPPGVPGFEPNR	9	9	IFEM_MG_no_rRNA_r1_DN15023_c2_g5_i1_orf.295030	PREDICTED: probable proteasome inhibitor isoform X1 [Juglans regia]
VEFPEPEWINPQADYWK	9	9	IFEM_MG_no_rRNA_r1_DN15340_c1_g3_i4_orf.108893	PREDICTED: oil body-associated protein 2C-like [Juglans regia]
LITVTPDTK	9	9	IFEM_MG_no_rRNA_r1_DN15415_c1_g1_i4_orf.128056	PREDICTED: CBS domain-containing protein CBSX3, mitochondrial-like [Juglans regia]
LSGTPSDVYQLLGDIK	9	9	IFEM_MG_no_rRNA_r1_DN15460_c1_g1_i3_orf.129188	PREDICTED: alpha-L-fucosidase 2-like isoform X1 [Juglans regia]
TQDGGTEVVEAK	9	9	IFEM_MG_no_rRNA_r1_DN15605_c2_g2_i1_orf.55042,IFEM_MG_no_rRNA_r1_DN15605_c2_g2_i2_orf.55070	PREDICTED: malate dehydrogenase, mitochondrial-like [Juglans regia],PREDICTED: malate dehydrogenase, mitochondrial [Juglans regia]
TSKPVVIADCGQL	9	9	IFEM_MG_no_rRNA_r1_DN15771_c2_g15_i1_orf.226849	PREDICTED: peptidyl-prolyl cis-trans isomerase 1-like [Juglans regia]
TRVPEQLEHAK	9	9	IFEM_MG_no_rRNA_r1_DN15920_c2_g6_i3_orf.23898	PREDICTED: oleosin 18.2 kDa-like [Juglans regia]
VGNLLPVSVK	9	9	IFEM_MG_no_rRNA_r1_DN16028_c3_g24_i1_orf.228619	PREDICTED: 10 kDa chaperonin-like [Juglans regia]
GEFITIVQQR	9	9	XP_018808212.1	PREDICTED: malate dehydrogenase-like [Juglans regia]
KLDLTAEELTEEK	9	9	XP_018808212.1,IFEM_MG_no_rRNA_r1_DN14148_c6_g3_i2_orf.194517	PREDICTED: malate dehydrogenase-like [Juglans regia],PREDICTED: malate dehydrogenase [Juglans regia]
VIGIDLNSSR	9	9	XP_018809253.1	PREDICTED: alcohol dehydrogenase-like [Juglans regia]
LVSWYDNEWGYSTR	9	9	XP_018809532.1,IFEM_MG_no_rRNA_r1_DN15881_c1_g2_i3_orf.71992	PREDICTED: glyceraldehyde-3-phosphate dehydrogenase, cytosolic [Juglans regia],PREDICTED: glyceraldehyde-3-phosphate dehydrogenase, cytosolic-like [Juglans regia]
DEEGMLSK	9	9	XP_018810059.1	PREDICTED: peroxygenase-like [Juglans regia]
VVILDANPNTFMLPHHK	9	9	XP_018812171.1	PREDICTED: vicilin-like antimicrobial peptides 2-3 isoform X2 [Juglans regia]
IRHNLDTQTESDVFSR	9	9	XP_018818401.1	PREDICTED: 11S globulin seed storage protein 2-like [Juglans regia]
IAGLDVQR	9	9	XP_018826868.1,XP_018846283.1	PREDICTED: heat shock 70 kDa protein, mitochondrial [Juglans regia],PREDICTED: heat shock 70 kDa protein, mitochondrial-like [Juglans regia]
ADIYTEQAGR	9	9	XP_018827328.1	PREDICTED: legumin A-like [Juglans regia]
ELEWER	9	9	XP_018827328.1	PREDICTED: legumin A-like [Juglans regia]
GNAYAQIAIGTDDVYK	9	9	XP_018841935.1	PREDICTED: putative lactoylglutathione lyase [Juglans regia]
TVLVDNEDFLK	9	9	XP_018841935.1	PREDICTED: putative lactoylglutathione lyase [Juglans regia]
SEREEGEEETDDRFLLQDSK	9	9	XP_018845319.1,IFEM_MG_no_rRNA_r1_DN16011_c4_g5_i2_orf.229860	PREDICTED: vicilin-like seed storage protein At2g28490 isoform X1 [Juglans regia],PREDICTED: vicilin-like seed storage protein At2g28490 isoform X2 [Juglans regia]
SLEEDVAYHTSGDFR	9	9	XP_018850787.1,IFEM_MG_no_rRNA_r1_DN15059_c0_g1_i2_orf.291861	PREDICTED: annexin D2-like [Juglans regia],PREDICTED: annexin D2-like [Juglans regia]
VGFGSAAPGSK	9	9	XP_018859452.1	PREDICTED: fasciclin-like arabinogalactan protein 10 [Juglans regia]
NHYNSPQTCR	9	10	IFEM_MG_no_rRNA_r1_DN13301_c1_g1_i1_orf.13693	PREDICTED: osmotin-like protein isoform X1 [Juglans regia]
VLQISGER	9	10	XP_018821684.1,IFEM_MG_no_rRNA_r1_DN15776_c2_g5_i2_orf.223154	PREDICTED: 17.8 kDa class I heat shock protein-like [Juglans regia],PREDICTED: 18.1 kDa class I heat shock protein [Juglans regia]
AADDAPDILGDCPFSQR	10	0	XP_018860721.1	PREDICTED: glutathione S-transferase DHAR2-like [Juglans regia]
DNSGKPLPSR	10	10	IFEM_MG_no_rRNA_r1_DN13208_c0_g2_i4_orf.251144	PREDICTED: 1-Cys peroxiredoxin [Juglans regia]
LVGVSCDDVQSHNEWIK	10	10	IFEM_MG_no_rRNA_r1_DN13208_c0_g2_i4_orf.251144	PREDICTED: 1-Cys peroxiredoxin [Juglans regia]
FDLLLNLK	10	10	IFEM_MG_no_rRNA_r1_DN13304_c1_g3_i2_orf.11675	PREDICTED: cysteine proteinase inhibitor 12-like [Juglans regia]
AEVIEDFAK	10	10	IFEM_MG_no_rRNA_r1_DN13304_c1_g3_i3_orf.11695,IFEM_MG_no_rRNA_r1_DN13304_c1_g3_i2_orf.11675	PREDICTED: cysteine proteinase inhibitor 6-like [Juglans regia],PREDICTED: cysteine proteinase inhibitor 12-like [Juglans regia]
FISPSEVSVDTPDGATTIVK	10	10	IFEM_MG_no_rRNA_r1_DN13314_c0_g2_i1_orf.10853	PREDICTED: dihydrolipoyl dehydrogenase 1, mitochondrial [Juglans regia]
TPFTAGLGLDK	10	10	IFEM_MG_no_rRNA_r1_DN13314_c0_g2_i1_orf.10853	PREDICTED: dihydrolipoyl dehydrogenase 1, mitochondrial [Juglans regia]
IPFTAGLDLEK	10	10	IFEM_MG_no_rRNA_r1_DN13314_c0_g3_i3_orf.10888	PREDICTED: dihydrolipoyl dehydrogenase 1, mitochondrial-like [Juglans regia]
DDGTVNVLNETWSDGK	10	10	IFEM_MG_no_rRNA_r1_DN13483_c3_g1_i1_orf.204134	PREDICTED: temperature-induced lipocalin-1 [Juglans regia]
SYDPNLIQEPTIYR	10	10	IFEM_MG_no_rRNA_r1_DN13510_c0_g14_i1_orf.319006	PREDICTED: cyanate hydratase [Juglans regia]
FTAAIGEK	10	10	IFEM_MG_no_rRNA_r1_DN13538_c3_g5_i1_orf.317821	PREDICTED: enolase 1 [Juglans regia]
GGTDSIISVR	10	10	IFEM_MG_no_rRNA_r1_DN13991_c1_g2_i1_orf.138992	PREDICTED: PLAT domain-containing protein 2-like [Juglans regia]
APDFEAEAVFDQEFIK	10	10	IFEM_MG_no_rRNA_r1_DN14124_c2_g2_i2_orf.191014	PREDICTED: 2-Cys peroxiredoxin BAS1, chloroplastic-like [Juglans regia]
SFGVLIPDQGIALR	10	10	IFEM_MG_no_rRNA_r1_DN14124_c2_g2_i2_orf.191014	PREDICTED: 2-Cys peroxiredoxin BAS1, chloroplastic-like [Juglans regia]
GLFIIDK	10	10	IFEM_MG_no_rRNA_r1_DN14124_c2_g2_i2_orf.191014,IFEM_MG_no_rRNA_r1_DN14124_c2_g2_i3_orf.191024	PREDICTED: 2-Cys peroxiredoxin BAS1, chloroplastic-like [Juglans regia],PREDICTED: 2-Cys peroxiredoxin BAS1, chloroplastic [Juglans regia]
DRAEQFGQQHVSGAQG	10	10	IFEM_MG_no_rRNA_r1_DN14222_c0_g2_i3_orf.79271	PREDICTED: oleosin 1-like [Juglans regia]
SEPIPEANNEPVK	10	10	IFEM_MG_no_rRNA_r1_DN14242_c2_g9_i1_orf.84730	PREDICTED: protein disulfide-isomerase-like [Juglans regia]
KTSGSIPGLNPGLAAGLPGK	10	10	IFEM_MG_no_rRNA_r1_DN14454_c2_g5_i2_orf.89564	PREDICTED: non-specific lipid-transfer protein 1-like [Juglans regia]
IQVPLLVSAEGK	10	10	IFEM_MG_no_rRNA_r1_DN14800_c1_g2_i8_orf.151994	PREDICTED: uncharacterized protein LOC109003048 [Juglans regia]
LTHNSFEDGTPSWGPK	10	10	IFEM_MG_no_rRNA_r1_DN14800_c1_g2_i8_orf.151994	PREDICTED: uncharacterized protein LOC109003048 [Juglans regia]
VNGVAPGPIWTPLIPVSLNDEEITK	10	10	IFEM_MG_no_rRNA_r1_DN15315_c0_g3_i2_orf.108307	PREDICTED: glucose and ribitol dehydrogenase homolog 1-like isoform X1 [Juglans regia]
MDSWVDWAYDK	10	10	IFEM_MG_no_rRNA_r1_DN15345_c2_g10_i1_orf.100948	PREDICTED: uncharacterized protein LOC108987164 [Juglans regia]
GVTTIVGGGDSVAAVEK	10	10	IFEM_MG_no_rRNA_r1_DN15655_c0_g4_i1_orf.54913	PREDICTED: phosphoglycerate kinase, cytosolic-like [Juglans regia]
HVVFGQVVEGMDVVR	10	10	IFEM_MG_no_rRNA_r1_DN15771_c2_g15_i1_orf.226849	PREDICTED: peptidyl-prolyl cis-trans isomerase 1-like [Juglans regia]
VFFDMAIGGQSVGR	10	10	IFEM_MG_no_rRNA_r1_DN15771_c2_g15_i1_orf.226849	PREDICTED: peptidyl-prolyl cis-trans isomerase 1-like [Juglans regia]
VFDKDQNGFISAAELR	10	10	IFEM_MG_no_rRNA_r1_DN15840_c1_g1_i3_orf.75572	PREDICTED: calmodulin-7 [Juglans regia]
VVAQEADGSVK	10	10	IFEM_MG_no_rRNA_r1_DN15901_c0_g2_i1_orf.22386	PREDICTED: fasciclin-like arabinogalactan protein 17 [Juglans regia]
ALDMNTAEDAIVR	10	10	IFEM_MG_no_rRNA_r1_DN15990_c2_g5_i10_orf.25941	PREDICTED: thiamine thiazole synthase, chloroplastic-like [Juglans regia]
TSAGILLPEK	10	10	IFEM_MG_no_rRNA_r1_DN16028_c3_g24_i1_orf.228619	PREDICTED: 10 kDa chaperonin-like [Juglans regia]
LDLTAEELTEEK	10	10	XP_018808212.1,IFEM_MG_no_rRNA_r1_DN14148_c6_g3_i2_orf.194517	PREDICTED: malate dehydrogenase-like [Juglans regia],PREDICTED: malate dehydrogenase [Juglans regia]
LEEEQR	10	10	XP_018812171.1	PREDICTED: vicilin-like antimicrobial peptides 2-3 isoform X2 [Juglans regia]
RGQEQTLCR	10	10	XP_018812171.1	PREDICTED: vicilin-like antimicrobial peptides 2-3 isoform X2 [Juglans regia]
IPAGTPVYLINRDENEK	10	10	XP_018814692.1	PREDICTED: sucrose-binding protein-like [Juglans regia]
NHPQFLAGK	10	10	XP_018826340.1	PREDICTED: vicilin-like seed storage protein At2g18540 [Juglans regia]
GDVFVIPQFFAVTSK	10	10	XP_018827137.1	PREDICTED: 11S globulin seed storage protein 2-like [Juglans regia]
VNIVNMHK	10	10	XP_018827137.1	PREDICTED: 11S globulin seed storage protein 2-like [Juglans regia]
TIEPNGLLLPQYSNAPQLLYIVK	10	10	XP_018827328.1	PREDICTED: legumin A-like [Juglans regia]
AYLFPESPAR	10	10	XP_018839769.1	PREDICTED: monodehydroascorbate reductase, seedling isozyme-like [Juglans regia]
LQVVGENGQNVFDGEVR	10	10	XP_018842295.1	PREDICTED: legumin B-like [Juglans regia]
RSEREEGEEETDDR	10	10	XP_018845319.1,IFEM_MG_no_rRNA_r1_DN16011_c4_g5_i2_orf.229860	PREDICTED: vicilin-like seed storage protein At2g28490 isoform X1 [Juglans regia],PREDICTED: vicilin-like seed storage protein At2g28490 isoform X2 [Juglans regia]
FESLVNPLIER	10	10	XP_018846283.1	PREDICTED: heat shock 70 kDa protein, mitochondrial-like [Juglans regia]
LWHSHEYEVK	10	10	XP_018853891.1	PREDICTED: oil body-associated protein 1A-like, partial [Juglans regia]
LADDINTR	10	10	XP_018859452.1	PREDICTED: fasciclin-like arabinogalactan protein 10 [Juglans regia]
MELVDAAFPLLK	11	0	XP_018808212.1	PREDICTED: malate dehydrogenase-like [Juglans regia]
NVNDVIAPAFVK	11	11	csp_P00924_ENO1_YEAST	contaminant cRAP
IATPVDWK	11	11	IFEM_MG_no_rRNA_r1_DN13208_c0_g2_i4_orf.251144	PREDICTED: 1-Cys peroxiredoxin [Juglans regia]
NMDEVVR	11	11	IFEM_MG_no_rRNA_r1_DN13208_c0_g2_i4_orf.251144	PREDICTED: 1-Cys peroxiredoxin [Juglans regia]
SGCEAFGTDELCCR	11	11	IFEM_MG_no_rRNA_r1_DN13301_c1_g1_i1_orf.13693	PREDICTED: osmotin-like protein isoform X1 [Juglans regia]
IGVETDK	11	11	IFEM_MG_no_rRNA_r1_DN13314_c0_g2_i1_orf.10853,IFEM_MG_no_rRNA_r1_DN13314_c0_g3_i3_orf.10888	PREDICTED: dihydrolipoyl dehydrogenase 1, mitochondrial [Juglans regia],PREDICTED: dihydrolipoyl dehydrogenase 1, mitochondrial-like [Juglans regia]
NIIIATGSDVK	11	11	IFEM_MG_no_rRNA_r1_DN13314_c0_g3_i3_orf.10888	PREDICTED: dihydrolipoyl dehydrogenase 1, mitochondrial-like [Juglans regia]
TNEEVQDLGK	11	11	IFEM_MG_no_rRNA_r1_DN13583_c1_g7_i1_orf.313514	PREDICTED: cysteine proteinase inhibitor B-like [Juglans regia]
LPEGPWSATSPVADPSHLPR	11	11	IFEM_MG_no_rRNA_r1_DN13679_c2_g5_i3_orf.260339	PREDICTED: lactoylglutathione lyase-like [Juglans regia]
VDDDNIAGR	11	11	IFEM_MG_no_rRNA_r1_DN13698_c1_g12_i1_orf.259338	PREDICTED: uncharacterized protein LOC109016037 [Juglans regia]
YDALVIPGGR	11	11	IFEM_MG_no_rRNA_r1_DN13949_c0_g2_i2_orf.137259	PREDICTED: protein DJ-1 homolog D-like [Juglans regia]
CSVQPEAVLQTVSK	11	11	IFEM_MG_no_rRNA_r1_DN14069_c1_g7_i1_orf.8418	PREDICTED: copper transport protein ATX1-like [Juglans regia]
MEGVESYDIDLK	11	11	IFEM_MG_no_rRNA_r1_DN14069_c1_g7_i1_orf.8418	PREDICTED: copper transport protein ATX1-like [Juglans regia]
NNPNLATHPGGVAAAVAAAAR	11	11	IFEM_MG_no_rRNA_r1_DN14178_c1_g5_i1_orf.192706	PREDICTED: late embryogenesis abundant protein D-34-like [Juglans regia]
AIELDTESDGK	11	11	IFEM_MG_no_rRNA_r1_DN14199_c1_g3_i1_orf.193220	PREDICTED: glutaredoxin-like [Juglans regia]
EIQTALAEWTGQK	11	11	IFEM_MG_no_rRNA_r1_DN14199_c1_g3_i1_orf.193220	PREDICTED: glutaredoxin-like [Juglans regia]
TKEEIIDFIEK	11	11	IFEM_MG_no_rRNA_r1_DN14242_c2_g9_i1_orf.84730	PREDICTED: protein disulfide-isomerase-like [Juglans regia]
TVLGLVEELEK	11	11	IFEM_MG_no_rRNA_r1_DN14549_c0_g3_i5_orf.176207	PREDICTED: ruBisCO large subunit-binding protein subunit alpha [Juglans regia]
SSTEEVSPATSTIFDK	11	11	IFEM_MG_no_rRNA_r1_DN14635_c2_g1_i1_orf.268803	PREDICTED: low-temperature-induced 65 kDa protein-like isoform X1 [Juglans regia]
TAVAGWTVAHYSCEQAMEGTK	11	11	IFEM_MG_no_rRNA_r1_DN14709_c2_g2_i2_orf.183139	PREDICTED: seed biotin-containing protein SBP65-like [Juglans regia]
SEEHEDGAHDYR	11	11	IFEM_MG_no_rRNA_r1_DN14791_c0_g12_i1_orf.185106	PREDICTED: uncharacterized protein LOC108983399 [Juglans regia]
AQEENTTVLLSR	11	11	IFEM_MG_no_rRNA_r1_DN14798_c0_g1_i1_orf.184717	PREDICTED: uncharacterized protein LOC109011906 isoform X2 [Juglans regia]
DEDILGTLHD	11	11	IFEM_MG_no_rRNA_r1_DN14877_c1_g9_i1_orf.153633,IFEM_MG_no_rRNA_r1_DN16028_c3_g24_i1_orf.228619	PREDICTED: 10 kDa chaperonin-like [Juglans regia],PREDICTED: 10 kDa chaperonin-like [Juglans regia]
VVIELYADTTPR	11	11	IFEM_MG_no_rRNA_r1_DN14990_c0_g4_i1_orf.235327	PREDICTED: peptidyl-prolyl cis-trans isomerase [Juglans regia]
SGLWVNPR	11	11	IFEM_MG_no_rRNA_r1_DN15340_c1_g3_i5_orf.108909,IFEM_MG_no_rRNA_r1_DN15340_c1_g3_i4_orf.108893	PREDICTED: oil body-associated protein 2A-like [Juglans regia],PREDICTED: oil body-associated protein 2C-like [Juglans regia]
IVMELYADTTPITAENFR	11	11	IFEM_MG_no_rRNA_r1_DN15771_c2_g15_i1_orf.226849	PREDICTED: peptidyl-prolyl cis-trans isomerase 1-like [Juglans regia]
FCEEEDAKH	11	11	IFEM_MG_no_rRNA_r1_DN15819_c1_g8_i3_orf.71667	PREDICTED: glycine cleavage system H protein 2, mitochondrial-like [Juglans regia]
AGIALNDNFVK	11	11	IFEM_MG_no_rRNA_r1_DN15881_c1_g2_i3_orf.71992	PREDICTED: glyceraldehyde-3-phosphate dehydrogenase, cytosolic-like [Juglans regia]
DKFEEAASGAGQYSADK	11	11	IFEM_MG_no_rRNA_r1_DN15575_c1_g4_i5_orf.112207	PREDICTED: late embryogenesis abundant protein D-29-like isoform X1 [Juglans regia]
VEVEEGR	11	11	XP_018855325.1	PREDICTED: 17.4 kDa class I heat shock protein-like [Juglans regia]
YAPVTSER	11	11	XP_018810059.1,IFEM_MG_no_rRNA_r1_DN14301_c0_g11_i3_orf.35808	PREDICTED: peroxygenase-like [Juglans regia],PREDICTED: peroxygenase-like [Juglans regia]
YVPVNLENIFSK	11	11	XP_018810059.1,IFEM_MG_no_rRNA_r1_DN14301_c0_g11_i3_orf.35808	PREDICTED: peroxygenase-like [Juglans regia],PREDICTED: peroxygenase-like [Juglans regia]
GILAADESTGTIGK	11	11	XP_018812677.1,XP_018839497.1,IFEM_MG_no_rRNA_r1_DN6855_c0_g1_i2_orf.242870	PREDICTED: fructose-bisphosphate aldolase 6, cytosolic-like [Juglans regia],PREDICTED: fructose-bisphosphate aldolase 6, cytosolic [Juglans regia],PREDICTED: fructose-bisphosphate aldolase, cytoplasmic isozyme 1 [Juglans regia]
VEIEDGR	11	11	XP_018821684.1	PREDICTED: 17.8 kDa class I heat shock protein-like [Juglans regia]
NAVVTVPAYFNDSQR	11	11	XP_018823263.1,XP_018831340.1	PREDICTED: probable mediator of RNA polymerase II transcription subunit 37c [Juglans reg,PREDICTED: heat shock cognate 70 kDa protein 2-like [Juglans regia]
AVNEALEWLEK	11	11	XP_018828366.1	PREDICTED: heat shock 70 kDa protein-like [Juglans regia]
GNIFSAIGSVTEAIK	11	11	XP_018836187.1,IFEM_MG_no_rRNA_r1_DN15558_c1_g4_i10_orf.116285	PREDICTED: embryonic protein DC-8-like isoform X1 [Juglans regia],PREDICTED: embryonic protein DC-8-like isoform X2 [Juglans regia]
TSVPDVYAVGDLSTFPLK	11	11	XP_018839769.1	PREDICTED: monodehydroascorbate reductase, seedling isozyme-like [Juglans regia]
SKDPNDGSEQALLNELK	11	11	XP_018860721.1	PREDICTED: glutathione S-transferase DHAR2-like [Juglans regia]
MQIFVK	11	12	IFEM_MG_no_rRNA_r1_DN15772_c0_g1_i1_orf.226062	PREDICTED: ubiquitin-NEDD8-like protein RUB2 [Juglans regia]
KPEVKPIEISG	12	0	XP_018836025.1	PREDICTED: 17.4 kDa class I heat shock protein-like [Juglans regia]
VPEGFDYELYNR	12	0	XP_018824881.1	PREDICTED: alpha-1,4-glucan-protein synthase [UDP-forming] [Juglans regia]
AYNILDADPDFENCNGWSLTVTR	12	0	XP_018826340.1	PREDICTED: vicilin-like seed storage protein At2g18540 [Juglans regia]
TDVYNER	12	0	XP_018842295.1	PREDICTED: legumin B-like [Juglans regia]
YAPTTSPLSIEK	12	0	XP_018852474.1	PREDICTED: probable phospholipid hydroperoxide glutathione peroxidase [Juglans regia]
TPSGEKPVPALVADDAWLK	12	11	IFEM_MG_no_rRNA_r1_DN14148_c6_g3_i2_orf.194517	PREDICTED: malate dehydrogenase [Juglans regia]
IITHPNFNGNTLDNDIMLIK	12	12	csp_cRAP_TRYP_PIG	contaminant cRAP
GNPTVEVELTTEK	12	12	csp_P00924_ENO1_YEAST	contaminant cRAP
IGLDCASSEFFK	12	12	csp_P00924_ENO1_YEAST	contaminant cRAP
TAGIQIVADDLTVTNPK	12	12	csp_P00924_ENO1_YEAST	contaminant cRAP
ELPVSTLIDILK	12	12	IFEM_MG_no_rRNA_r1_DN13166_c2_g8_i1_orf.247020	PREDICTED: metacaspase-4-like, partial [Juglans regia]
LSFLYPATTGR	12	12	IFEM_MG_no_rRNA_r1_DN13208_c0_g2_i4_orf.251144	PREDICTED: 1-Cys peroxiredoxin [Juglans regia]
QLNMVDPDEK	12	12	IFEM_MG_no_rRNA_r1_DN13208_c0_g2_i4_orf.251144	PREDICTED: 1-Cys peroxiredoxin [Juglans regia]
NNEGGFHLNQMEPHES	12	12	IFEM_MG_no_rRNA_r1_DN13304_c1_g3_i2_orf.11675	PREDICTED: cysteine proteinase inhibitor 12-like [Juglans regia]
AEEDGVACVEFIAGK	12	12	IFEM_MG_no_rRNA_r1_DN13314_c0_g2_i1_orf.10853	PREDICTED: dihydrolipoyl dehydrogenase 1, mitochondrial [Juglans regia]
FSSVEVDLPAMMAQK	12	12	IFEM_MG_no_rRNA_r1_DN13314_c0_g2_i1_orf.10853	PREDICTED: dihydrolipoyl dehydrogenase 1, mitochondrial [Juglans regia]
LSVETTANQDPLVTK	12	12	IFEM_MG_no_rRNA_r1_DN13398_c1_g1_i6_orf.18117	PREDICTED: superoxide dismutase [Mn], mitochondrial-like [Juglans regia]
AKDEGYDVSK	12	12	IFEM_MG_no_rRNA_r1_DN13483_c3_g1_i1_orf.204134	PREDICTED: temperature-induced lipocalin-1 [Juglans regia]
FSVEEYNR	12	12	IFEM_MG_no_rRNA_r1_DN13583_c1_g7_i1_orf.313514	PREDICTED: cysteine proteinase inhibitor B-like [Juglans regia]
VTETNLSANQER	12	12	IFEM_MG_no_rRNA_r1_DN13796_c4_g6_i1_orf.50775	PREDICTED: probable alpha-mannosidase At5g13980 isoform X4 [Juglans regia]
ALEQLEGALAK	12	12	IFEM_MG_no_rRNA_r1_DN13914_c2_g2_i1_orf.139131	PREDICTED: superoxide dismutase [Mn], mitochondrial-like [Juglans regia]
ALGGTITGSDR	12	12	IFEM_MG_no_rRNA_r1_DN13949_c0_g2_i2_orf.137259	PREDICTED: protein DJ-1 homolog D-like [Juglans regia]
GLIGEIISR	12	12	IFEM_MG_no_rRNA_r1_DN14113_c0_g3_i1_orf.196394	PREDICTED: nucleoside diphosphate kinase B [Juglans regia]
NVIHGSDSVESAR	12	12	IFEM_MG_no_rRNA_r1_DN14113_c0_g3_i1_orf.196394	PREDICTED: nucleoside diphosphate kinase B [Juglans regia]
GLSIDDFSR	12	12	IFEM_MG_no_rRNA_r1_DN14148_c6_g3_i2_orf.194517	PREDICTED: malate dehydrogenase [Juglans regia]
YGDVFPIEGELAGK	12	12	IFEM_MG_no_rRNA_r1_DN14196_c1_g1_i3_orf.193109	PREDICTED: late embryogenesis abundant protein D-34-like [Juglans regia]
LIPLLTEAGALPK	12	12	IFEM_MG_no_rRNA_r1_DN14199_c1_g3_i1_orf.193220	PREDICTED: glutaredoxin-like [Juglans regia]
QSGPASVEIK	12	12	IFEM_MG_no_rRNA_r1_DN14242_c2_g9_i1_orf.84730	PREDICTED: protein disulfide-isomerase-like [Juglans regia]
SVEDASSLIDDK	12	12	IFEM_MG_no_rRNA_r1_DN14242_c2_g9_i1_orf.84730	PREDICTED: protein disulfide-isomerase-like [Juglans regia]
ESGSTVNVVAAQTK	12	12	IFEM_MG_no_rRNA_r1_DN14719_c1_g2_i3_orf.180740	PREDICTED: triosephosphate isomerase, cytosolic [Juglans regia]
LILNESNEFVGDK	12	12	IFEM_MG_no_rRNA_r1_DN14719_c1_g2_i3_orf.180740	PREDICTED: triosephosphate isomerase, cytosolic [Juglans regia]
AQENSLETLR	12	12	IFEM_MG_no_rRNA_r1_DN14777_c0_g11_i4_orf.186985	PREDICTED: seed biotin-containing protein SBP65-like isoform X1 [Juglans regia]
QLLTQLGATYK	12	12	IFEM_MG_no_rRNA_r1_DN14798_c0_g2_i1_orf.184722	PREDICTED: glutaredoxin-like [Juglans regia]
NLYIMDAVDGDR	12	12	IFEM_MG_no_rRNA_r1_DN14800_c1_g2_i8_orf.151994	PREDICTED: uncharacterized protein LOC109003048 [Juglans regia]
VNVEQNTLIIQGEGEKESDDDENVR	12	12	IFEM_MG_no_rRNA_r1_DN14814_c1_g1_i2_orf.151502	PREDICTED: small heat shock protein, chloroplastic-like [Juglans regia]
DKAEQFGQQHVSGAQSS	12	12	IFEM_MG_no_rRNA_r1_DN14834_c0_g13_i1_orf.150025	PREDICTED: oleosin 1-like [Juglans regia]
QPPGTEQIDQAR	12	12	IFEM_MG_no_rRNA_r1_DN14834_c0_g13_i1_orf.150025	PREDICTED: oleosin 1-like [Juglans regia]
EGSSIINTTSVNAYK	12	12	IFEM_MG_no_rRNA_r1_DN15315_c0_g3_i2_orf.108307	PREDICTED: glucose and ribitol dehydrogenase homolog 1-like isoform X1 [Juglans regia]
EHVMEPPPQFSSPDYKPSNK	12	12	IFEM_MG_no_rRNA_r1_DN15315_c0_g3_i2_orf.108307	PREDICTED: glucose and ribitol dehydrogenase homolog 1-like isoform X1 [Juglans regia]
GHSTLIDYTSTK	12	12	IFEM_MG_no_rRNA_r1_DN15315_c0_g3_i2_orf.108307	PREDICTED: glucose and ribitol dehydrogenase homolog 1-like isoform X1 [Juglans regia]
ATDTISSAGSDAPK	12	12	IFEM_MG_no_rRNA_r1_DN15345_c2_g10_i1_orf.100948	PREDICTED: uncharacterized protein LOC108987164 [Juglans regia]
HHVEDSYMTAK	12	12	IFEM_MG_no_rRNA_r1_DN15345_c2_g10_i1_orf.100948	PREDICTED: uncharacterized protein LOC108987164 [Juglans regia]
MNAAAETAGVK	12	12	IFEM_MG_no_rRNA_r1_DN15345_c2_g10_i1_orf.100948	PREDICTED: uncharacterized protein LOC108987164 [Juglans regia]
ALEGSDVVIIPAGVPR	12	12	IFEM_MG_no_rRNA_r1_DN15605_c2_g2_i1_orf.55042,IFEM_MG_no_rRNA_r1_DN15605_c2_g2_i2_orf.55070	PREDICTED: malate dehydrogenase, mitochondrial-like [Juglans regia],PREDICTED: malate dehydrogenase, mitochondrial [Juglans regia]
EVEQMVDMEK	12	12	IFEM_MG_no_rRNA_r1_DN15630_c1_g2_i1_orf.59861	PREDICTED: uncharacterized protein LOC109019353 [Juglans regia]
ELDYLVGAVANPK	12	12	IFEM_MG_no_rRNA_r1_DN15655_c0_g4_i1_orf.54913	PREDICTED: phosphoglycerate kinase, cytosolic-like [Juglans regia]
LSELLGLEVK	12	12	IFEM_MG_no_rRNA_r1_DN15655_c0_g4_i1_orf.54913	PREDICTED: phosphoglycerate kinase, cytosolic-like [Juglans regia]
MGNDCIGEEVQK	12	12	IFEM_MG_no_rRNA_r1_DN15655_c0_g4_i1_orf.54913	PREDICTED: phosphoglycerate kinase, cytosolic-like [Juglans regia]
AVAVLGNSNDVK	12	12	IFEM_MG_no_rRNA_r1_DN15679_c1_g1_i1_orf.62001	PREDICTED: superoxide dismutase [Cu-Zn] 4A [Juglans regia]
AVVVHEDVDDLGK	12	12	IFEM_MG_no_rRNA_r1_DN15679_c1_g1_i1_orf.62001	PREDICTED: superoxide dismutase [Cu-Zn] 4A [Juglans regia]
VEVEDDR	12	12	IFEM_MG_no_rRNA_r1_DN15776_c2_g5_i2_orf.223154,IFEM_MG_no_rRNA_r1_DN15965_c2_g8_i2_orf.24905	PREDICTED: 18.1 kDa class I heat shock protein [Juglans regia],PREDICTED: 18.5 kDa class I heat shock protein-like [Juglans regia]
EADVDGDGQINYEEFVK	12	12	IFEM_MG_no_rRNA_r1_DN15840_c1_g1_i3_orf.75572	PREDICTED: calmodulin-7 [Juglans regia]
VPEQLEHAK	12	12	IFEM_MG_no_rRNA_r1_DN15920_c2_g6_i3_orf.23898	PREDICTED: oleosin 18.2 kDa-like [Juglans regia]
FALLVDNLK	12	12	IFEM_MG_no_rRNA_r1_DN16002_c3_g13_i1_orf.230723	PREDICTED: peroxiredoxin-2B-like [Juglans regia]
LEGLPWEESPYVK	12	12	IFEM_MG_no_rRNA_r1_DN16019_c1_g10_i1_orf.229970	PREDICTED: uncharacterized protein LOC109013892 [Juglans regia]
LLLNESNEFVGDK	12	12	IFEM_MG_no_rRNA_r1_DN14719_c1_g2_i6_orf.180760	PREDICTED: triosephosphate isomerase, cytosolic-like [Juglans regia]
DAPMFVVGVNEK	12	12	XP_018809532.1,XP_018859983.1,IFEM_MG_no_rRNA_r1_DN15881_c1_g2_i3_orf.71992	PREDICTED: glyceraldehyde-3-phosphate dehydrogenase, cytosolic [Juglans regia],PREDICTED: glyceraldehyde-3-phosphate dehydrogenase 2, cytosolic-like [Juglans regia],PREDICTED: glyceraldehyde-3-phosphate dehydrogenase, cytosolic-like [Juglans regia]
VFEDNVLVR	12	12	XP_018811660.1,XP_018815649.1,IFEM_MG_no_rRNA_r1_DN11868_c0_g1_i1_orf.121049	PREDICTED: putative 4-hydroxy-4-methyl-2-oxoglutarate aldolase 2 [Juglans regia],PREDICTED: putative 4-hydroxy-4-methyl-2-oxoglutarate aldolase 2 [Juglans regia],PREDICTED: putative 4-hydroxy-4-methyl-2-oxoglutarate aldolase 3 [Juglans regia]
IINYANDLCDR	12	12	XP_018811862.1	PREDICTED: aspartic proteinase-like isoform X1 [Juglans regia]
ANSEATLGIYK	12	12	XP_018812677.1,XP_018839497.1	PREDICTED: fructose-bisphosphate aldolase 6, cytosolic-like [Juglans regia],PREDICTED: fructose-bisphosphate aldolase 6, cytosolic [Juglans regia]
QAFDEAISELDTLGEDSYK	12	12	XP_018815447.1	PREDICTED: 14-3-3-like protein A [Juglans regia]
DGQSGQGGSR	12	12	XP_018818401.1	PREDICTED: 11S globulin seed storage protein 2-like [Juglans regia]
ADLPGLNK	12	12	XP_018821684.1	PREDICTED: 17.8 kDa class I heat shock protein-like [Juglans regia]
TTPSYVAFTDTER	12	12	XP_018823263.1,XP_018828366.1	PREDICTED: probable mediator of RNA polymerase II transcription subunit 37c [Juglans reg,PREDICTED: heat shock 70 kDa protein-like [Juglans regia]
FEELNMDLFR	12	12	XP_018823263.1,XP_018831340.1	PREDICTED: probable mediator of RNA polymerase II transcription subunit 37c [Juglans reg,PREDICTED: heat shock cognate 70 kDa protein 2-like [Juglans regia]
RQEEAEWEEEEARR	12	12	XP_018826340.1	PREDICTED: vicilin-like seed storage protein At2g18540 [Juglans regia]
VQEVVAEIFQK	12	12	XP_018826868.1,XP_018846283.1	PREDICTED: heat shock 70 kDa protein, mitochondrial [Juglans regia],PREDICTED: heat shock 70 kDa protein, mitochondrial-like [Juglans regia]
LTDEYGNPVQLK	12	12	XP_018832554.1,IFEM_MG_no_rRNA_r1_DN13188_c1_g17_i1_orf.245367	PREDICTED: embryogenic cell protein 40-like [Juglans regia],PREDICTED: embryogenic cell protein 40-like [Juglans regia]
LEEYTGSAAEK	12	12	XP_018836187.1,IFEM_MG_no_rRNA_r1_DN15558_c1_g4_i10_orf.116285	PREDICTED: embryonic protein DC-8-like isoform X1 [Juglans regia],PREDICTED: embryonic protein DC-8-like isoform X2 [Juglans regia]
GVSLLLPTDVVIADK	12	12	XP_018837333.1,IFEM_MG_no_rRNA_r1_DN15655_c0_g4_i1_orf.54913	PREDICTED: phosphoglycerate kinase, cytosolic [Juglans regia],PREDICTED: phosphoglycerate kinase, cytosolic-like [Juglans regia]
DKFEEVASGAAQYSADK	12	12	XP_018838903.1	PREDICTED: late embryogenesis abundant protein D-29-like isoform X1 [Juglans regia]
TPEAEEHISWAQEK	12	12	XP_018838903.1	PREDICTED: late embryogenesis abundant protein D-29-like isoform X1 [Juglans regia]
LPENVDLDSVR	12	12	XP_018839694.1	PREDICTED: 22.0 kDa class IV heat shock protein-like [Juglans regia]
YGDVFNVSGDLASMPVAPQDAAMMQTAER	12	12	XP_018842428.1	PREDICTED: late embryogenesis abundant protein D-34-like [Juglans regia]
YYEDTEFFIK	12	12	XP_018845848.1	PREDICTED: DNA-damage-repair/toleration protein DRT102-like [Juglans regia]
ATDVMIAGK	12	12	XP_018848539.1	PREDICTED: adenosylhomocysteinase [Juglans regia]
LVGVSEETTTGVK	12	12	XP_018848539.1	PREDICTED: adenosylhomocysteinase [Juglans regia]
GEHTYVPVK	12	12	XP_018849811.1	PREDICTED: aspartic proteinase-like [Juglans regia]
ILDYVNELCDR	12	12	XP_018849811.1	PREDICTED: aspartic proteinase-like [Juglans regia]
YHTVFDSGK	12	12	XP_018849811.1	PREDICTED: aspartic proteinase-like [Juglans regia]
YEGDEVNMILAK	12	12	XP_018850787.1	PREDICTED: annexin D2-like [Juglans regia]
QVYTETYGEDLLK	12	12	XP_018850787.1,IFEM_MG_no_rRNA_r1_DN15059_c0_g1_i2_orf.291861	PREDICTED: annexin D2-like [Juglans regia],PREDICTED: annexin D2-like [Juglans regia]
GNDVDLSQYK	12	12	XP_018852474.1	PREDICTED: probable phospholipid hydroperoxide glutathione peroxidase [Juglans regia]
QCLIYDSPDADAR	12	12	XP_018853891.1	PREDICTED: oil body-associated protein 1A-like, partial [Juglans regia]
QIPLSGPNSIIGR	12	12	XP_018859363.1,IFEM_MG_no_rRNA_r1_DN15679_c1_g1_i1_orf.62001	PREDICTED: superoxide dismutase [Cu-Zn] 1-like [Juglans regia],PREDICTED: superoxide dismutase [Cu-Zn] 4A [Juglans regia]
YDTVHGQWK	12	12	XP_018859983.1	PREDICTED: glyceraldehyde-3-phosphate dehydrogenase 2, cytosolic-like [Juglans regia]
WVSNSDDIVGILEER	12	12	XP_018860721.1	PREDICTED: glutathione S-transferase DHAR2-like [Juglans regia]
VLLTLEEK	12	12	XP_018860721.1,IFEM_MG_no_rRNA_r1_DN14806_c0_g6_i1_orf.146915	PREDICTED: glutathione S-transferase DHAR2-like [Juglans regia],PREDICTED: glutathione S-transferase DHAR2-like [Juglans regia]
VQVEEDNVLVISGER	12	13	IFEM_MG_no_rRNA_r1_DN14593_c0_g1_i7_orf.177095,IFEM_MG_no_rRNA_r1_DN14593_c0_g1_i10_orf.177105	PREDICTED: 17.3 kDa class II heat shock protein-like [Juglans regia],PREDICTED: 17.1 kDa class II heat shock protein-like [Juglans regia]
LSSPATLNSR	13	13	csp_cRAP_TRYP_PIG	contaminant cRAP
LYALDDDQLHLGNK	13	13	IFEM_MG_no_rRNA_r1_DN13701_c0_g1_i1_orf.46383	PREDICTED: uncharacterized protein LOC108995148 [Juglans regia]
TAVHQSSGHQTYSESR	13	13	IFEM_MG_no_rRNA_r1_DN13949_c0_g2_i2_orf.137259	PREDICTED: protein DJ-1 homolog D-like [Juglans regia]
ATGTNVVTPGGLAATAQSAANYNAR	13	13	IFEM_MG_no_rRNA_r1_DN14178_c1_g5_i1_orf.192706	PREDICTED: late embryogenesis abundant protein D-34-like [Juglans regia]
QDAEGVVSAELR	13	13	IFEM_MG_no_rRNA_r1_DN14178_c1_g5_i1_orf.192706	PREDICTED: late embryogenesis abundant protein D-34-like [Juglans regia]
FENVEEDQNDAGK	13	13	IFEM_MG_no_rRNA_r1_DN14709_c2_g2_i2_orf.183139	PREDICTED: seed biotin-containing protein SBP65-like [Juglans regia]
ALVVHELEDDLGK	13	13	IFEM_MG_no_rRNA_r1_DN14839_c1_g2_i3_orf.148500,IFEM_MG_no_rRNA_r1_DN14839_c1_g2_i10_orf.148551	PREDICTED: superoxide dismutase [Cu-Zn], chloroplastic [Juglans regia],PREDICTED: superoxide dismutase [Cu-Zn], chloroplastic-like [Juglans regia]
AAMENGVLTVTVPK	13	13	IFEM_MG_no_rRNA_r1_DN15776_c2_g5_i2_orf.223154	PREDICTED: 18.1 kDa class I heat shock protein [Juglans regia]
MTAHDPVEK	13	13	XP_018805963.1	PREDICTED: 11 kDa late embryogenesis abundant protein [Juglans regia]
IINEPTAAAIAYGLDK	13	13	XP_018823263.1,XP_018828366.1,XP_018831340.1,XP_018835203.1	PREDICTED: probable mediator of RNA polymerase II transcription subunit 37c [Juglans reg,PREDICTED: heat shock 70 kDa protein-like [Juglans regia],PREDICTED: heat shock cognate 70 kDa protein 2-like [Juglans regia],PREDICTED: luminal-binding protein [Juglans regia]
QAVTNPTNTIFGTK	13	13	XP_018826868.1,XP_018846283.1	PREDICTED: heat shock 70 kDa protein, mitochondrial [Juglans regia],PREDICTED: heat shock 70 kDa protein, mitochondrial-like [Juglans regia]
VIENAEGSR	13	13	XP_018826868.1,XP_018846283.1	PREDICTED: heat shock 70 kDa protein, mitochondrial [Juglans regia],PREDICTED: heat shock 70 kDa protein, mitochondrial-like [Juglans regia]
LKHNIADAQR	13	13	XP_018842296.1	PREDICTED: legumin B-like [Juglans regia]
RTPDSYNLYK	13	13	XP_018845319.1,IFEM_MG_no_rRNA_r1_DN16011_c4_g5_i2_orf.229860	PREDICTED: vicilin-like seed storage protein At2g28490 isoform X1 [Juglans regia],PREDICTED: vicilin-like seed storage protein At2g28490 isoform X2 [Juglans regia]
NAEEEEGGEIVFGGVDPNHYK	13	13	XP_018849811.1	PREDICTED: aspartic proteinase-like [Juglans regia]
DFSDVTGELGVTVTETDVPGSR	14	0	XP_018842428.1	PREDICTED: late embryogenesis abundant protein D-34-like [Juglans regia]
LGEHNIDVLEGNEQFINAAK	14	14	csp_cRAP_TRYP_PIG	contaminant cRAP
SNSLLPYELQEVIHAK	14	14	IFEM_MG_no_rRNA_r1_DN13304_c1_g3_i2_orf.11675	PREDICTED: cysteine proteinase inhibitor 12-like [Juglans regia]
AIDDAEGLVK	14	14	IFEM_MG_no_rRNA_r1_DN13314_c0_g2_i1_orf.10853,IFEM_MG_no_rRNA_r1_DN13314_c0_g3_i3_orf.10888	PREDICTED: dihydrolipoyl dehydrogenase 1, mitochondrial [Juglans regia],PREDICTED: dihydrolipoyl dehydrogenase 1, mitochondrial-like [Juglans regia]
IEEELGSEAVYAGANFR	14	14	IFEM_MG_no_rRNA_r1_DN13538_c3_g5_i1_orf.317821	PREDICTED: enolase 1 [Juglans regia]
IIGPALIGK	14	14	IFEM_MG_no_rRNA_r1_DN13538_c3_g5_i1_orf.317821,IFEM_MG_no_rRNA_r1_DN15168_c1_g6_i1_orf.308758	PREDICTED: enolase 1 [Juglans regia],PREDICTED: enolase 1 [Juglans regia]
EDQGMIQVEK	14	14	IFEM_MG_no_rRNA_r1_DN13698_c1_g12_i1_orf.259338	PREDICTED: uncharacterized protein LOC109016037 [Juglans regia]
VVVGDSLHDIVFNSGK	14	14	IFEM_MG_no_rRNA_r1_DN14242_c2_g9_i1_orf.84730	PREDICTED: protein disulfide-isomerase-like [Juglans regia]
TIAPILAEIAK	14	14	IFEM_MG_no_rRNA_r1_DN14362_c0_g5_i1_orf.39151	PREDICTED: thioredoxin H-type-like isoform X2 [Juglans regia]
AEGTDIGEGR	14	14	IFEM_MG_no_rRNA_r1_DN14709_c2_g2_i2_orf.183139	PREDICTED: seed biotin-containing protein SBP65-like [Juglans regia]
VALVTGGDSGIGR	14	14	IFEM_MG_no_rRNA_r1_DN15315_c0_g3_i2_orf.108307	PREDICTED: glucose and ribitol dehydrogenase homolog 1-like isoform X1 [Juglans regia]
SNPSPGCCSVIQTVDIPCACK	14	14	IFEM_MG_no_rRNA_r1_DN15630_c1_g2_i1_orf.59861	PREDICTED: uncharacterized protein LOC109019353 [Juglans regia]
VPTVDVSVVDLTVR	14	14	XP_018809532.1,IFEM_MG_no_rRNA_r1_DN15881_c1_g2_i3_orf.71992	PREDICTED: glyceraldehyde-3-phosphate dehydrogenase, cytosolic [Juglans regia],PREDICTED: glyceraldehyde-3-phosphate dehydrogenase, cytosolic-like [Juglans regia]
YEEMVEFMEK	14	14	XP_018815447.1,XP_018816665.1	PREDICTED: 14-3-3-like protein A [Juglans regia],PREDICTED: 14-3-3-like protein A [Juglans regia]
QLVNGLEETLCTTR	14	14	XP_018818401.1	PREDICTED: 11S globulin seed storage protein 2-like [Juglans regia]
ATMENGVLTIIVPK	14	14	XP_018821684.1	PREDICTED: 17.8 kDa class I heat shock protein-like [Juglans regia]
ITSFLDPDGWK	14	14	XP_018841935.1	PREDICTED: putative lactoylglutathione lyase [Juglans regia]
EVGQEIQSK	15	0	XP_018842385.1	PREDICTED: oleosin 5-like [Juglans regia]
DIEAYTPGCK	15	15	IFEM_MG_no_rRNA_r1_DN13208_c0_g2_i4_orf.251144	PREDICTED: 1-Cys peroxiredoxin [Juglans regia]
LGETLHMGGNK	15	15	IFEM_MG_no_rRNA_r1_DN13520_c2_g11_i1_orf.314581	PREDICTED: dehydrin HIRD11 [Juglans regia]
VQIVGDDLLVTNPK	15	15	IFEM_MG_no_rRNA_r1_DN13538_c3_g5_i1_orf.317821	PREDICTED: enolase 1 [Juglans regia]
DGGSDYLGK	15	15	IFEM_MG_no_rRNA_r1_DN13538_c3_g5_i1_orf.317821,IFEM_MG_no_rRNA_r1_DN15168_c1_g6_i1_orf.308758	PREDICTED: enolase 1 [Juglans regia],PREDICTED: enolase 1 [Juglans regia]
QGETVVPGGTGGK	15	15	IFEM_MG_no_rRNA_r1_DN14371_c1_g3_i2_orf.36125	PREDICTED: protein SLE1 [Juglans regia]
ILQISGER	15	15	IFEM_MG_no_rRNA_r1_DN14434_c1_g3_i2_orf.89200	PREDICTED: 17.3 kDa class I heat shock protein-like [Juglans regia]
VEVEDGR	15	15	IFEM_MG_no_rRNA_r1_DN14434_c1_g3_i2_orf.89200	PREDICTED: 17.3 kDa class I heat shock protein-like [Juglans regia]
RGDEEPPEGVK	15	15	IFEM_MG_no_rRNA_r1_DN14791_c0_g12_i1_orf.185106	PREDICTED: uncharacterized protein LOC108983399 [Juglans regia]
EIVSSTPVVVFSK	15	15	IFEM_MG_no_rRNA_r1_DN14798_c0_g2_i1_orf.184722	PREDICTED: glutaredoxin-like [Juglans regia]
QDPTSLQLIYVTER	15	15	IFEM_MG_no_rRNA_r1_DN14800_c1_g2_i8_orf.151994	PREDICTED: uncharacterized protein LOC109003048 [Juglans regia]
GNSNVEGVVTLTQEDDGPTTVNVR	15	15	IFEM_MG_no_rRNA_r1_DN14839_c1_g2_i10_orf.148551	PREDICTED: superoxide dismutase [Cu-Zn], chloroplastic-like [Juglans regia]
CGDGCTCATCQT	15	15	IFEM_MG_no_rRNA_r1_DN15068_c1_g1_i2_orf.293088	PREDICTED: metallothionein-like protein 4A [Juglans regia]
FGSEVPMGR	15	15	IFEM_MG_no_rRNA_r1_DN15315_c0_g3_i2_orf.108307	PREDICTED: glucose and ribitol dehydrogenase homolog 1-like isoform X1 [Juglans regia]
LASLADVYVNDAFGTAHR	15	15	IFEM_MG_no_rRNA_r1_DN15655_c0_g4_i1_orf.54913	PREDICTED: phosphoglycerate kinase, cytosolic-like [Juglans regia]
SKEEAMSDYITK	15	15	IFEM_MG_no_rRNA_r1_DN15875_c0_g7_i1_orf.67977	PREDICTED: acyl-CoA-binding protein isoform X3 [Juglans regia]
GILGYTEDDVVSSDFVGDNR	15	15	XP_018809532.1,IFEM_MG_no_rRNA_r1_DN15881_c1_g2_i3_orf.71992	PREDICTED: glyceraldehyde-3-phosphate dehydrogenase, cytosolic [Juglans regia],PREDICTED: glyceraldehyde-3-phosphate dehydrogenase, cytosolic-like [Juglans regia]
AMAATPADVK	15	15	XP_018812328.1,IFEM_MG_no_rRNA_r1_DN14593_c0_g1_i4_orf.177076,IFEM_MG_no_rRNA_r1_DN14593_c0_g1_i10_orf.177105	PREDICTED: 17.1 kDa class II heat shock protein-like [Juglans regia],PREDICTED: 17.1 kDa class II heat shock protein-like [Juglans regia],PREDICTED: 17.1 kDa class II heat shock protein-like [Juglans regia]
HNLDTQSESDFVSR	15	15	XP_018827137.1	PREDICTED: 11S globulin seed storage protein 2-like [Juglans regia]
HNIADAQR	15	15	XP_018842296.1	PREDICTED: legumin B-like [Juglans regia]
SQQSGSNIFSGFDEEFLADSFNIDNELAMR	15	15	XP_018842296.1	PREDICTED: legumin B-like [Juglans regia]
EPSLTFLVGK	15	15	XP_018849811.1	PREDICTED: aspartic proteinase-like [Juglans regia]
MGTDEWALTR	15	15	XP_018850787.1	PREDICTED: annexin D2-like [Juglans regia]
YPEPSLTTPPEFASVGSK	15	15	XP_018860721.1	PREDICTED: glutathione S-transferase DHAR2-like [Juglans regia]
GVNPDEAVALGAAIQGGILR	15	16	XP_018826868.1,XP_018846283.1	PREDICTED: heat shock 70 kDa protein, mitochondrial [Juglans regia],PREDICTED: heat shock 70 kDa protein, mitochondrial-like [Juglans regia]
TMDNDVVELR	16	16	IFEM_MG_no_rRNA_r1_DN13247_c1_g3_i1_orf.256743	PREDICTED: late embryogenesis abundant protein 1-like [Juglans regia]
SAENQGDNMEDESK	16	16	IFEM_MG_no_rRNA_r1_DN14709_c2_g2_i2_orf.183139	PREDICTED: seed biotin-containing protein SBP65-like [Juglans regia]
AEQFGQQHVSGAQSS	16	16	IFEM_MG_no_rRNA_r1_DN14834_c0_g13_i1_orf.150025	PREDICTED: oleosin 1-like [Juglans regia]
LTSEIGEQVQIVGDDLLVTNPK	16	16	IFEM_MG_no_rRNA_r1_DN15168_c1_g6_i1_orf.308758	PREDICTED: enolase 1 [Juglans regia]
IDILVNNAAEQYK	16	16	IFEM_MG_no_rRNA_r1_DN15315_c0_g3_i2_orf.108307	PREDICTED: glucose and ribitol dehydrogenase homolog 1-like isoform X1 [Juglans regia]
YYEAGAR	16	16	XP_018812677.1,XP_018839497.1	PREDICTED: fructose-bisphosphate aldolase 6, cytosolic-like [Juglans regia],PREDICTED: fructose-bisphosphate aldolase 6, cytosolic [Juglans regia]
ATAGDTHLGGEDFDNR	16	16	XP_018823263.1,XP_018828366.1,XP_018831340.1	PREDICTED: probable mediator of RNA polymerase II transcription subunit 37c [Juglans reg,PREDICTED: heat shock 70 kDa protein-like [Juglans regia],PREDICTED: heat shock cognate 70 kDa protein 2-like [Juglans regia]
IEDEGTIR	16	16	XP_018836187.1,IFEM_MG_no_rRNA_r1_DN15558_c1_g4_i10_orf.116285	PREDICTED: embryonic protein DC-8-like isoform X1 [Juglans regia],PREDICTED: embryonic protein DC-8-like isoform X2 [Juglans regia]
DPDGYVFELIQR	16	16	XP_018841935.1	PREDICTED: putative lactoylglutathione lyase [Juglans regia]
GLHGAAIPGCAETFQSESSSQFR	16	16	XP_018842295.1	PREDICTED: legumin B-like [Juglans regia]
VIMNQDFIEATR	16	16	XP_018849811.1	PREDICTED: aspartic proteinase-like [Juglans regia]
QESTLVR	16	17	XP_018827329.1	PREDICTED: legumin A-like [Juglans regia]
NFYLAGNPDDEFRQEGQQEYEQHR	17	0	XP_018827328.1	PREDICTED: legumin A-like [Juglans regia]
SQQQQQEETPGIIGSVLK	17	0	XP_018836187.1	PREDICTED: embryonic protein DC-8-like isoform X1 [Juglans regia]
QGDPVVISPSVSNEQAK	17	17	IFEM_MG_no_rRNA_r1_DN13208_c0_g2_i4_orf.251144	PREDICTED: 1-Cys peroxiredoxin [Juglans regia]
VLDSLQEASR	17	17	IFEM_MG_no_rRNA_r1_DN13208_c0_g2_i4_orf.251144	PREDICTED: 1-Cys peroxiredoxin [Juglans regia]
APEYLALDDSVIALVK	17	17	IFEM_MG_no_rRNA_r1_DN13949_c0_g2_i2_orf.137259	PREDICTED: protein DJ-1 homolog D-like [Juglans regia]
QPPGAEQIDQAR	17	17	IFEM_MG_no_rRNA_r1_DN14222_c0_g2_i3_orf.79271	PREDICTED: oleosin 1-like [Juglans regia]
FVDFQDFHVDALEK	17	17	IFEM_MG_no_rRNA_r1_DN14242_c2_g9_i1_orf.84730	PREDICTED: protein disulfide-isomerase-like [Juglans regia]
MAEAETLVLDGDPK	17	17	IFEM_MG_no_rRNA_r1_DN14798_c0_g1_i1_orf.184717	PREDICTED: uncharacterized protein LOC109011906 isoform X2 [Juglans regia]
VIMVGIDESDESFNALR	17	17	IFEM_MG_no_rRNA_r1_DN14798_c0_g1_i1_orf.184717	PREDICTED: uncharacterized protein LOC109011906 isoform X2 [Juglans regia]
SNHPTFSPDGK	17	17	IFEM_MG_no_rRNA_r1_DN14800_c1_g2_i8_orf.151994	PREDICTED: uncharacterized protein LOC109003048 [Juglans regia]
SQEDKDAQETLHIIK	17	17	IFEM_MG_no_rRNA_r1_DN15315_c0_g3_i2_orf.108307	PREDICTED: glucose and ribitol dehydrogenase homolog 1-like isoform X1 [Juglans regia]
VVPASSIPDGWLGLDIGPDSIK	17	17	IFEM_MG_no_rRNA_r1_DN15655_c0_g4_i1_orf.54913	PREDICTED: phosphoglycerate kinase, cytosolic-like [Juglans regia]
SSIFDAK	17	17	XP_018809532.1,XP_018859983.1,IFEM_MG_no_rRNA_r1_DN15881_c1_g2_i3_orf.71992	PREDICTED: glyceraldehyde-3-phosphate dehydrogenase, cytosolic [Juglans regia],PREDICTED: glyceraldehyde-3-phosphate dehydrogenase 2, cytosolic-like [Juglans regia],PREDICTED: glyceraldehyde-3-phosphate dehydrogenase, cytosolic-like [Juglans regia]
CEEQLR	17	17	XP_018812171.1	PREDICTED: vicilin-like antimicrobial peptides 2-3 isoform X2 [Juglans regia]
YQDELIANAAYIGTPGK	17	17	XP_018812677.1,XP_018839497.1	PREDICTED: fructose-bisphosphate aldolase 6, cytosolic-like [Juglans regia],PREDICTED: fructose-bisphosphate aldolase 6, cytosolic [Juglans regia]
GVAVEPETLAATTEK	17	17	XP_018832554.1,IFEM_MG_no_rRNA_r1_DN13188_c1_g17_i1_orf.245367	PREDICTED: embryogenic cell protein 40-like [Juglans regia],PREDICTED: embryogenic cell protein 40-like [Juglans regia]
AAETLETAK	17	17	XP_018838903.1	PREDICTED: late embryogenesis abundant protein D-29-like isoform X1 [Juglans regia]
ENIGDPSR	18	16	XP_018827328.1,XP_018827329.1	PREDICTED: legumin A-like [Juglans regia],PREDICTED: legumin A-like [Juglans regia]
EEQELEDRR	18	17	XP_018827328.1	PREDICTED: legumin A-like [Juglans regia]
HADAGDSSSPFTTSDLGGK	18	18	IFEM_MG_no_rRNA_r1_DN13304_c1_g3_i2_orf.11675	PREDICTED: cysteine proteinase inhibitor 12-like [Juglans regia]
YGQDATNVGDEGGFAPNIQENK	18	18	IFEM_MG_no_rRNA_r1_DN13538_c3_g5_i1_orf.317821,IFEM_MG_no_rRNA_r1_DN15168_c1_g6_i1_orf.308758	PREDICTED: enolase 1 [Juglans regia],PREDICTED: enolase 1 [Juglans regia]
LANLVEEVSTLIQK	18	18	IFEM_MG_no_rRNA_r1_DN13752_c3_g3_i1_orf.51760	PREDICTED: S-norcoclaurine synthase 2-like [Juglans regia]
AAEEGIEIDESK	18	18	IFEM_MG_no_rRNA_r1_DN14371_c1_g3_i2_orf.36125	PREDICTED: protein SLE1 [Juglans regia]
TAGSIPGLNPGLTAGLPGK	18	18	IFEM_MG_no_rRNA_r1_DN14454_c2_g4_i1_orf.89543	PREDICTED: non-specific lipid-transfer protein 1-like isoform X2 [Juglans regia]
CGVSVPYK	18	18	IFEM_MG_no_rRNA_r1_DN14454_c2_g5_i2_orf.89564	PREDICTED: non-specific lipid-transfer protein 1-like [Juglans regia]
IEEELGSAAVYAGSK	18	18	IFEM_MG_no_rRNA_r1_DN15168_c1_g6_i1_orf.308758	PREDICTED: enolase 1 [Juglans regia]
LPGGHHTSEHQY	18	18	IFEM_MG_no_rRNA_r1_DN15287_c3_g7_i2_orf.278898	PREDICTED: dehydrin Xero 1-like [Juglans regia]
VANIESGGEFTVSSADDILK	18	18	IFEM_MG_no_rRNA_r1_DN16002_c3_g13_i1_orf.230723	PREDICTED: peroxiredoxin-2B-like [Juglans regia]
AASFNIIPSSTGAAK	18	18	XP_018809532.1,XP_018859983.1,IFEM_MG_no_rRNA_r1_DN15881_c1_g2_i3_orf.71992	PREDICTED: glyceraldehyde-3-phosphate dehydrogenase, cytosolic [Juglans regia],PREDICTED: glyceraldehyde-3-phosphate dehydrogenase 2, cytosolic-like [Juglans regia],PREDICTED: glyceraldehyde-3-phosphate dehydrogenase, cytosolic-like [Juglans regia]
ISDGEWLYADTDGILISR	18	18	XP_018811660.1,XP_018815649.1	PREDICTED: putative 4-hydroxy-4-methyl-2-oxoglutarate aldolase 2 [Juglans regia],PREDICTED: putative 4-hydroxy-4-methyl-2-oxoglutarate aldolase 2 [Juglans regia]
RQQQQQGLR	18	18	XP_018824007.1	PREDICTED: 2S sulfur-rich seed storage protein 2 [Juglans regia]
EGDVFAVPR	18	18	XP_018826340.1	PREDICTED: vicilin-like seed storage protein At2g18540 [Juglans regia]
SSVLQTLDK	18	18	XP_018826340.1	PREDICTED: vicilin-like seed storage protein At2g18540 [Juglans regia]
VAPEVIAEYTIR	18	18	XP_018839497.1	PREDICTED: fructose-bisphosphate aldolase 6, cytosolic [Juglans regia]
SAEVVSLVIQELGGK	18	18	XP_018841935.1	PREDICTED: putative lactoylglutathione lyase [Juglans regia]
ITSLNSFNLPILR	18	18	XP_018842296.1	PREDICTED: legumin B-like [Juglans regia]
SSLEPER	18	19	XP_018826340.1	PREDICTED: vicilin-like seed storage protein At2g18540 [Juglans regia]
VATVSLPR	19	19	csp_cRAP_TRYP_PIG	contaminant cRAP
NISPPLEWYNVPDGTK	19	19	IFEM_MG_no_rRNA_r1_DN13701_c0_g1_i1_orf.46383	PREDICTED: uncharacterized protein LOC108995148 [Juglans regia]
TLADYNIQK	19	19	IFEM_MG_no_rRNA_r1_DN15772_c0_g1_i1_orf.226062	PREDICTED: ubiquitin-NEDD8-like protein RUB2 [Juglans regia]
HNPYYFHSQSIR	19	19	XP_018812171.1	PREDICTED: vicilin-like antimicrobial peptides 2-3 isoform X2 [Juglans regia]
QFDEQEK	19	19	XP_018814692.1	PREDICTED: sucrose-binding protein-like [Juglans regia]
CQDEMR	19	19	XP_018818401.1	PREDICTED: 11S globulin seed storage protein 2-like [Juglans regia]
QLQVIRPR	19	19	XP_018827329.1	PREDICTED: legumin A-like [Juglans regia]
VDLNVPLDDNLNITDDTR	19	19	XP_018837333.1,IFEM_MG_no_rRNA_r1_DN15655_c0_g4_i1_orf.54913	PREDICTED: phosphoglycerate kinase, cytosolic [Juglans regia],PREDICTED: phosphoglycerate kinase, cytosolic-like [Juglans regia]
IGLIYKDELGER	19	19	XP_018845319.1,IFEM_MG_no_rRNA_r1_DN16011_c4_g5_i2_orf.229860	PREDICTED: vicilin-like seed storage protein At2g28490 isoform X1 [Juglans regia],PREDICTED: vicilin-like seed storage protein At2g28490 isoform X2 [Juglans regia]
IFDLAPEEYILK	19	19	XP_018849811.1	PREDICTED: aspartic proteinase-like [Juglans regia]
VPTIDVSVVDLTVR	19	19	XP_018859983.1	PREDICTED: glyceraldehyde-3-phosphate dehydrogenase 2, cytosolic-like [Juglans regia]
VPTLTSHFESLADK	20	20	IFEM_MG_no_rRNA_r1_DN14709_c2_g2_i2_orf.183139	PREDICTED: seed biotin-containing protein SBP65-like [Juglans regia]
MDMPGVDKDK	20	20	IFEM_MG_no_rRNA_r1_DN14814_c1_g1_i2_orf.151502	PREDICTED: small heat shock protein, chloroplastic-like [Juglans regia]
EPIAIPADLGYDENCR	20	20	IFEM_MG_no_rRNA_r1_DN15315_c0_g3_i2_orf.108307	PREDICTED: glucose and ribitol dehydrogenase homolog 1-like isoform X1 [Juglans regia]
SSFNAPTR	20	20	XP_018812328.1,IFEM_MG_no_rRNA_r1_DN14593_c0_g1_i7_orf.177095,IFEM_MG_no_rRNA_r1_DN14593_c0_g1_i4_orf.177076,IFEM_MG_no_rRNA_r1_DN14593_c0_g1_i10_orf.177105	PREDICTED: 17.1 kDa class II heat shock protein-like [Juglans regia],PREDICTED: 17.3 kDa class II heat shock protein-like [Juglans regia],PREDICTED: 17.1 kDa class II heat shock protein-like [Juglans regia],PREDICTED: 17.1 kDa class II heat shock protein-like [Juglans regia]
QEEAEWEEEEAR	20	20	XP_018826340.1	PREDICTED: vicilin-like seed storage protein At2g18540 [Juglans regia]
FLLQDSK	20	20	XP_018845319.1,IFEM_MG_no_rRNA_r1_DN16011_c4_g5_i2_orf.229860	PREDICTED: vicilin-like seed storage protein At2g28490 isoform X1 [Juglans regia],PREDICTED: vicilin-like seed storage protein At2g28490 isoform X2 [Juglans regia]
IHAMFSNTPDDSYDPLIGAYSSIR	20	21	XP_018826340.1	PREDICTED: vicilin-like seed storage protein At2g18540 [Juglans regia]
QQQQQGLRGEEMEEMVQSAR	21	0	XP_018824007.1	PREDICTED: 2S sulfur-rich seed storage protein 2 [Juglans regia]
GILGYTEDDVVSSDFIGDSR	21	0	XP_018859983.1	PREDICTED: glyceraldehyde-3-phosphate dehydrogenase 2, cytosolic-like [Juglans regia]
VVDLVVHVASTK	21	0	XP_018859983.1	PREDICTED: glyceraldehyde-3-phosphate dehydrogenase 2, cytosolic-like [Juglans regia]
VNQIGSVTESIEAVK	21	21	IFEM_MG_no_rRNA_r1_DN13538_c3_g5_i1_orf.317821,IFEM_MG_no_rRNA_r1_DN15168_c1_g6_i1_orf.308758	PREDICTED: enolase 1 [Juglans regia],PREDICTED: enolase 1 [Juglans regia]
AAMEDGVLTVTVPK	21	21	IFEM_MG_no_rRNA_r1_DN14434_c1_g3_i2_orf.89200	PREDICTED: 17.3 kDa class I heat shock protein-like [Juglans regia]
SFFLAGGEPR	21	21	XP_018827137.1	PREDICTED: 11S globulin seed storage protein 2-like [Juglans regia]
SGETEDTFIADLSVGLATGQIK	21	22	IFEM_MG_no_rRNA_r1_DN13538_c3_g5_i1_orf.317821,IFEM_MG_no_rRNA_r1_DN15168_c1_g6_i1_orf.308758	PREDICTED: enolase 1 [Juglans regia],PREDICTED: enolase 1 [Juglans regia]
RGDVYVIPQFYATTAR	22	0	XP_018818401.1	PREDICTED: 11S globulin seed storage protein 2-like [Juglans regia]
EQDKVDDDNIAGR	22	20	IFEM_MG_no_rRNA_r1_DN13698_c1_g12_i1_orf.259338	PREDICTED: uncharacterized protein LOC109016037 [Juglans regia]
TPTTYESVPGGENK	22	22	IFEM_MG_no_rRNA_r1_DN13698_c1_g12_i1_orf.259338	PREDICTED: uncharacterized protein LOC109016037 [Juglans regia]
GGHELSLTTGNAGGR	22	22	IFEM_MG_no_rRNA_r1_DN14839_c1_g2_i3_orf.148500,IFEM_MG_no_rRNA_r1_DN14839_c1_g2_i10_orf.148551	PREDICTED: superoxide dismutase [Cu-Zn], chloroplastic [Juglans regia],PREDICTED: superoxide dismutase [Cu-Zn], chloroplastic-like [Juglans regia]
REFQQCQER	22	22	XP_018812171.1	PREDICTED: vicilin-like antimicrobial peptides 2-3 isoform X2 [Juglans regia]
VVDSEGGR	22	22	XP_018818401.1	PREDICTED: 11S globulin seed storage protein 2-like [Juglans regia]
IILEEEIER	22	22	XP_018826340.1	PREDICTED: vicilin-like seed storage protein At2g18540 [Juglans regia]
SSQMAQLQGER	22	22	XP_018827137.1	PREDICTED: 11S globulin seed storage protein 2-like [Juglans regia]
EEGEEETDDRFLLQDSK	22	22	XP_018845319.1,IFEM_MG_no_rRNA_r1_DN16011_c4_g5_i2_orf.229860	PREDICTED: vicilin-like seed storage protein At2g28490 isoform X1 [Juglans regia],PREDICTED: vicilin-like seed storage protein At2g28490 isoform X2 [Juglans regia]
SGLLFMPGVPGPIER	22	22	XP_018853891.1	PREDICTED: oil body-associated protein 1A-like, partial [Juglans regia]
GHQSFLLSSSR	23	0	XP_018818401.1,XP_018827137.1	PREDICTED: 11S globulin seed storage protein 2-like [Juglans regia],PREDICTED: 11S globulin seed storage protein 2-like [Juglans regia]
SLEAQEHLAEGR	23	23	IFEM_MG_no_rRNA_r1_DN14066_c3_g13_i2_orf.7357	PREDICTED: protein SLE2-like [Juglans regia]
KEQIGHEGYQEMGR	23	23	IFEM_MG_no_rRNA_r1_DN14371_c1_g3_i2_orf.36125	PREDICTED: protein SLE1 [Juglans regia]
LALEVVEAVVNEVGADK	23	23	IFEM_MG_no_rRNA_r1_DN15964_c2_g4_i8_orf.26399	PREDICTED: putative 12-oxophytodienoate reductase 11 [Juglans regia]
EQEEEESTGR	23	23	XP_018812171.1	PREDICTED: vicilin-like antimicrobial peptides 2-3 isoform X2 [Juglans regia]
VNIVNQHK	23	23	XP_018818401.1	PREDICTED: 11S globulin seed storage protein 2-like [Juglans regia]
RESWPGSR	23	23	XP_018842296.1	PREDICTED: legumin B-like [Juglans regia]
GDVYVIPQFYATTAR	24	0	XP_018818401.1	PREDICTED: 11S globulin seed storage protein 2-like [Juglans regia]
MAAYAPEFANR	24	24	IFEM_MG_no_rRNA_r1_DN13208_c0_g2_i4_orf.251144	PREDICTED: 1-Cys peroxiredoxin [Juglans regia]
VTYPILADPNR	24	24	IFEM_MG_no_rRNA_r1_DN13208_c0_g2_i4_orf.251144	PREDICTED: 1-Cys peroxiredoxin [Juglans regia]
APEYLAMDASVIDLVR	24	24	IFEM_MG_no_rRNA_r1_DN13949_c0_g2_i2_orf.137259	PREDICTED: protein DJ-1 homolog D-like [Juglans regia]
QAACECLK	24	24	IFEM_MG_no_rRNA_r1_DN14454_c2_g4_i1_orf.89543,IFEM_MG_no_rRNA_r1_DN14454_c2_g5_i2_orf.89564	PREDICTED: non-specific lipid-transfer protein 1-like isoform X2 [Juglans regia],PREDICTED: non-specific lipid-transfer protein 1-like [Juglans regia]
VVIGMDVAASEFYDNK	24	24	IFEM_MG_no_rRNA_r1_DN15168_c1_g6_i1_orf.308758	PREDICTED: enolase 1 [Juglans regia]
TDEYGNPIR	24	24	IFEM_MG_no_rRNA_r1_DN15287_c3_g7_i2_orf.278898	PREDICTED: dehydrin Xero 1-like [Juglans regia]
HAGDLGNITAGADGTAK	24	24	IFEM_MG_no_rRNA_r1_DN15679_c1_g1_i1_orf.62001	PREDICTED: superoxide dismutase [Cu-Zn] 4A [Juglans regia]
TELWSESEEEFQCAGVAAIR	24	24	XP_018827137.1	PREDICTED: 11S globulin seed storage protein 2-like [Juglans regia]
INNLNAQEPAQR	24	24	XP_018842295.1	PREDICTED: legumin B-like [Juglans regia]
IVLVEDELR	24	24	XP_018842295.1	PREDICTED: legumin B-like [Juglans regia]
VLSPQSR	25	23	XP_018842295.1,XP_018842296.1	PREDICTED: legumin B-like [Juglans regia],PREDICTED: legumin B-like [Juglans regia]
PGLTIGDTVPNLVADSTHGK	25	25	IFEM_MG_no_rRNA_r1_DN13208_c0_g2_i4_orf.251144	PREDICTED: 1-Cys peroxiredoxin [Juglans regia]
AAVPSGASTGVYEALELR	25	25	IFEM_MG_no_rRNA_r1_DN13538_c3_g5_i1_orf.317821,IFEM_MG_no_rRNA_r1_DN15168_c1_g6_i1_orf.308758	PREDICTED: enolase 1 [Juglans regia],PREDICTED: enolase 1 [Juglans regia]
SLEAQENLAEGR	25	25	IFEM_MG_no_rRNA_r1_DN14371_c1_g3_i2_orf.36125	PREDICTED: protein SLE1 [Juglans regia]
VQVEDDNVLVISGER	25	25	IFEM_MG_no_rRNA_r1_DN14593_c0_g1_i4_orf.177076	PREDICTED: 17.1 kDa class II heat shock protein-like [Juglans regia]
AGETTVHNVEEK	25	25	IFEM_MG_no_rRNA_r1_DN14709_c2_g2_i2_orf.183139	PREDICTED: seed biotin-containing protein SBP65-like [Juglans regia]
LPENATMDQVK	25	25	XP_018821684.1	PREDICTED: 17.8 kDa class I heat shock protein-like [Juglans regia]
FEAEAGLTEYWSPNDEQFR	25	25	XP_018842295.1	PREDICTED: legumin B-like [Juglans regia]
FQTECR	25	25	XP_018842295.1,XP_018842296.1	PREDICTED: legumin B-like [Juglans regia],PREDICTED: legumin B-like [Juglans regia]
QETFLAR	26	0	XP_018827328.1	PREDICTED: legumin A-like [Juglans regia]
YNRDETTLFSSDSSGSPR	26	0	XP_018842296.1	PREDICTED: legumin B-like [Juglans regia]
TDEYGNVIR	26	26	IFEM_MG_no_rRNA_r1_DN15287_c3_g7_i2_orf.278898	PREDICTED: dehydrin Xero 1-like [Juglans regia]
DAESVAVVTR	26	26	XP_018812171.1	PREDICTED: vicilin-like antimicrobial peptides 2-3 isoform X2 [Juglans regia]
ELSFNMPR	26	26	XP_018812171.1	PREDICTED: vicilin-like antimicrobial peptides 2-3 isoform X2 [Juglans regia]
QDPQQQYHR	26	26	XP_018812171.1	PREDICTED: vicilin-like antimicrobial peptides 2-3 isoform X2 [Juglans regia]
QFDEQEKEHCQR	26	26	XP_018814692.1	PREDICTED: sucrose-binding protein-like [Juglans regia]
EMATEKEEAIK	27	27	XP_018805963.1	PREDICTED: 11 kDa late embryogenesis abundant protein [Juglans regia]
ELAFNFPAR	28	0	XP_018814692.1	PREDICTED: sucrose-binding protein-like [Juglans regia]
ISTVNSHTLPVLR	28	28	XP_018827329.1	PREDICTED: legumin A-like [Juglans regia]
AQETAGQMGQTVTGK	29	0	XP_018809740.1,XP_018831946.1	PREDICTED: oleosin 18.2 kDa-like [Juglans regia],PREDICTED: oleosin 18.2 kDa-like [Juglans regia]
GVPAPFTDVFDPFSPTR	29	29	IFEM_MG_no_rRNA_r1_DN14814_c1_g1_i2_orf.151502	PREDICTED: small heat shock protein, chloroplastic-like [Juglans regia]
ETAANVAASAK	29	29	XP_018805963.1	PREDICTED: 11 kDa late embryogenesis abundant protein [Juglans regia]
HGSDSGTYDTEGR	29	29	XP_018810059.1,IFEM_MG_no_rRNA_r1_DN14301_c0_g11_i3_orf.35808	PREDICTED: peroxygenase-like [Juglans regia],PREDICTED: peroxygenase-like [Juglans regia]
VQIVDDNGNNVFDER	29	29	XP_018827137.1	PREDICTED: 11S globulin seed storage protein 2-like [Juglans regia]
TDEYGTVIR	30	30	IFEM_MG_no_rRNA_r1_DN15287_c3_g7_i2_orf.278898	PREDICTED: dehydrin Xero 1-like [Juglans regia]
IVDELPEGGVLLLENVR	30	30	IFEM_MG_no_rRNA_r1_DN15655_c0_g4_i1_orf.54913	PREDICTED: phosphoglycerate kinase, cytosolic-like [Juglans regia]
LEMVKLLQPVNNPGQFR	30	30	XP_018812171.1	PREDICTED: vicilin-like antimicrobial peptides 2-3 isoform X2 [Juglans regia]
RPSQSNQFGR	30	30	XP_018814692.1	PREDICTED: sucrose-binding protein-like [Juglans regia]
RQEEAEWEEEEAR	30	30	XP_018826340.1	PREDICTED: vicilin-like seed storage protein At2g18540 [Juglans regia]
SPMAGYTSVIK	30	30	XP_018827137.1	PREDICTED: 11S globulin seed storage protein 2-like [Juglans regia]
MQDMAAYVGQK	31	0	XP_018842385.1	PREDICTED: oleosin 5-like [Juglans regia]
SLVATEYGEVTATDISDGIR	31	31	XP_018826340.1	PREDICTED: vicilin-like seed storage protein At2g18540 [Juglans regia]
AGNQGFEWVAFK	31	31	XP_018842295.1,XP_018842296.1	PREDICTED: legumin B-like [Juglans regia],PREDICTED: legumin B-like [Juglans regia]
FEEEQR	32	0	XP_018812171.1	PREDICTED: vicilin-like antimicrobial peptides 2-3 isoform X2 [Juglans regia]
QCQEYCR	32	0	XP_018812171.1	PREDICTED: vicilin-like antimicrobial peptides 2-3 isoform X2 [Juglans regia]
NMAQSAADAVK	32	32	IFEM_MG_no_rRNA_r1_DN13979_c0_g8_i1_orf.134723	PREDICTED: late embryogenesis abundant protein 2-like [Juglans regia]
AEQFGQQHVSGAQG	32	32	IFEM_MG_no_rRNA_r1_DN14222_c0_g2_i3_orf.79271	PREDICTED: oleosin 1-like [Juglans regia]
LTLGEIWEMTEANR	32	32	XP_018810059.1,IFEM_MG_no_rRNA_r1_DN14301_c0_g11_i3_orf.35808	PREDICTED: peroxygenase-like [Juglans regia],PREDICTED: peroxygenase-like [Juglans regia]
LVYVVQGR	32	32	XP_018842296.1	PREDICTED: legumin B-like [Juglans regia]
SEREEGEEETDDR	32	32	XP_018845319.1,IFEM_MG_no_rRNA_r1_DN16011_c4_g5_i2_orf.229860	PREDICTED: vicilin-like seed storage protein At2g28490 isoform X1 [Juglans regia],PREDICTED: vicilin-like seed storage protein At2g28490 isoform X2 [Juglans regia]
TPDSYNLYK	32	32	XP_018845319.1,IFEM_MG_no_rRNA_r1_DN16011_c4_g5_i2_orf.229860	PREDICTED: vicilin-like seed storage protein At2g28490 isoform X1 [Juglans regia],PREDICTED: vicilin-like seed storage protein At2g28490 isoform X2 [Juglans regia]
YPTSVLAGFER	32	32	XP_018845319.1,IFEM_MG_no_rRNA_r1_DN16011_c4_g5_i2_orf.229860	PREDICTED: vicilin-like seed storage protein At2g28490 isoform X1 [Juglans regia],PREDICTED: vicilin-like seed storage protein At2g28490 isoform X2 [Juglans regia]
FMDMSAEK	33	29	XP_018827137.1	PREDICTED: 11S globulin seed storage protein 2-like [Juglans regia]
ILRPVSVPGHFEAFHGSGGEDPESFYR	33	33	XP_018814692.1	PREDICTED: sucrose-binding protein-like [Juglans regia]
MVVEEVVSAYGR	34	34	IFEM_MG_no_rRNA_r1_DN15315_c0_g3_i2_orf.108307	PREDICTED: glucose and ribitol dehydrogenase homolog 1-like isoform X1 [Juglans regia]
LLQPVNNPGQFR	34	34	XP_018812171.1	PREDICTED: vicilin-like antimicrobial peptides 2-3 isoform X2 [Juglans regia]
WLQLSAER	34	34	XP_018827328.1,XP_018827329.1	PREDICTED: legumin A-like [Juglans regia],PREDICTED: legumin A-like [Juglans regia]
VEGNLQVIRPR	35	32	XP_018827328.1	PREDICTED: legumin A-like [Juglans regia]
HSGTTAGTYEAGHGLDTTTLQGGDR	35	35	IFEM_MG_no_rRNA_r1_DN15287_c3_g7_i2_orf.278898	PREDICTED: dehydrin Xero 1-like [Juglans regia]
VIELDEERDGDDIQSALAEWTGQR	35	37	IFEM_MG_no_rRNA_r1_DN14798_c0_g2_i1_orf.184722	PREDICTED: glutaredoxin-like [Juglans regia]
EEGYEEEELGGER	36	0	XP_018814692.1	PREDICTED: sucrose-binding protein-like [Juglans regia]
AEIQVVDHLGQTVFDDDLR	36	0	XP_018827328.1	PREDICTED: legumin A-like [Juglans regia]
TITLEVESSDTIDNVK	36	36	IFEM_MG_no_rRNA_r1_DN15772_c0_g1_i1_orf.226062	PREDICTED: ubiquitin-NEDD8-like protein RUB2 [Juglans regia]
YIQLSAER	36	39	XP_018842295.1,XP_018842296.1	PREDICTED: legumin B-like [Juglans regia],PREDICTED: legumin B-like [Juglans regia]
SLPQEMDQAK	37	0	XP_018842385.1	PREDICTED: oleosin 5-like [Juglans regia]
ENFNVEQGDIMR	37	37	XP_018814692.1	PREDICTED: sucrose-binding protein-like [Juglans regia]
GGPAAVMQSAATR	37	37	XP_018842428.1	PREDICTED: late embryogenesis abundant protein D-34-like [Juglans regia]
NNIVNEFEK	38	0	XP_018814692.1	PREDICTED: sucrose-binding protein-like [Juglans regia]
GTVPTVPPSCCNGVK	38	38	IFEM_MG_no_rRNA_r1_DN14454_c2_g5_i2_orf.89564	PREDICTED: non-specific lipid-transfer protein 1-like [Juglans regia]
WAEDDDNQMK	38	38	XP_018826340.1	PREDICTED: vicilin-like seed storage protein At2g18540 [Juglans regia]
LRENIGDPSR	38	38	XP_018827328.1,XP_018827329.1	PREDICTED: legumin A-like [Juglans regia],PREDICTED: legumin A-like [Juglans regia]
ATGEGFEWVSFK	39	0	XP_018827328.1	PREDICTED: legumin A-like [Juglans regia]
FVYAQEEAVILPSPK	39	39	XP_018845319.1,IFEM_MG_no_rRNA_r1_DN16011_c4_g5_i2_orf.229860	PREDICTED: vicilin-like seed storage protein At2g28490 isoform X1 [Juglans regia],PREDICTED: vicilin-like seed storage protein At2g28490 isoform X2 [Juglans regia]
SATSATTTAGNIETQAQYPHER	40	40	IFEM_MG_no_rRNA_r1_DN15287_c3_g7_i2_orf.278898	PREDICTED: dehydrin Xero 1-like [Juglans regia]
SSGGPISLK	40	40	XP_018812171.1	PREDICTED: vicilin-like antimicrobial peptides 2-3 isoform X2 [Juglans regia]
NNYGWSVALDESDYTPLK	40	40	XP_018845319.1,IFEM_MG_no_rRNA_r1_DN16011_c4_g5_i2_orf.229860	PREDICTED: vicilin-like seed storage protein At2g28490 isoform X1 [Juglans regia],PREDICTED: vicilin-like seed storage protein At2g28490 isoform X2 [Juglans regia]
TGPLEFFGFTTSAR	40	40	XP_018845319.1,IFEM_MG_no_rRNA_r1_DN16011_c4_g5_i2_orf.229860	PREDICTED: vicilin-like seed storage protein At2g28490 isoform X1 [Juglans regia],PREDICTED: vicilin-like seed storage protein At2g28490 isoform X2 [Juglans regia]
VEGTGPTYGTGGTYR	41	0	XP_018805963.1	PREDICTED: 11 kDa late embryogenesis abundant protein [Juglans regia]
EGQLLTIPQNFGVVK	42	0	XP_018827328.1	PREDICTED: legumin A-like [Juglans regia]
DGDDIQSALAEWTGQR	42	42	IFEM_MG_no_rRNA_r1_DN14798_c0_g2_i1_orf.184722	PREDICTED: glutaredoxin-like [Juglans regia]
VFSNDILVAALNTPR	42	42	XP_018812171.1	PREDICTED: vicilin-like antimicrobial peptides 2-3 isoform X2 [Juglans regia]
QTQGVIIK	42	42	XP_018814692.1	PREDICTED: sucrose-binding protein-like [Juglans regia]
SGGYDEDNQR	42	42	XP_018824007.1,IFEM_MG_no_rRNA_r1_DN13387_c2_g3_i2_orf.19580	PREDICTED: 2S sulfur-rich seed storage protein 2 [Juglans regia],PREDICTED: 2S sulfur-rich seed storage protein 2 [Juglans regia]
EEQEQEER	42	42	XP_018826340.1	PREDICTED: vicilin-like seed storage protein At2g18540 [Juglans regia]
ISEGDVFWVPK	42	42	XP_018845319.1,IFEM_MG_no_rRNA_r1_DN16011_c4_g5_i2_orf.229860	PREDICTED: vicilin-like seed storage protein At2g28490 isoform X1 [Juglans regia],PREDICTED: vicilin-like seed storage protein At2g28490 isoform X2 [Juglans regia]
SERPSYSNQFGQFFEACPEEHR	42	43	XP_018812171.1	PREDICTED: vicilin-like antimicrobial peptides 2-3 isoform X2 [Juglans regia]
QQYEQCR	44	42	XP_018812171.1	PREDICTED: vicilin-like antimicrobial peptides 2-3 isoform X2 [Juglans regia]
AHEAAGQMGQTVTGK	44	44	IFEM_MG_no_rRNA_r1_DN15920_c2_g6_i3_orf.23898	PREDICTED: oleosin 18.2 kDa-like [Juglans regia]
EGQLLTIPQNFAVVK	44	44	XP_018827329.1	PREDICTED: legumin A-like [Juglans regia]
IPAGSAFYLVNTAEGQR	45	45	XP_018845319.1,IFEM_MG_no_rRNA_r1_DN16011_c4_g5_i2_orf.229860	PREDICTED: vicilin-like seed storage protein At2g28490 isoform X1 [Juglans regia],PREDICTED: vicilin-like seed storage protein At2g28490 isoform X2 [Juglans regia]
SCDEYHIEK	45	46	XP_018814692.1	PREDICTED: sucrose-binding protein-like [Juglans regia]
NLQVLCFDVNAQGNIR	46	0	XP_018814692.1	PREDICTED: sucrose-binding protein-like [Juglans regia]
QQQQFGQCQLNR	46	46	XP_018827329.1	PREDICTED: legumin A-like [Juglans regia]
NDEQFR	46	46	XP_018842296.1	PREDICTED: legumin B-like [Juglans regia]
LLGFGINGENNQR	47	47	XP_018812171.1	PREDICTED: vicilin-like antimicrobial peptides 2-3 isoform X2 [Juglans regia]
GLGNNVFSGFDADFLADAFNVDTETAR	48	0	XP_018827329.1	PREDICTED: legumin A-like [Juglans regia]
SKEDQGMIQVEK	48	48	IFEM_MG_no_rRNA_r1_DN13698_c1_g12_i1_orf.259338	PREDICTED: uncharacterized protein LOC109016037 [Juglans regia]
MGSYVNPPK	48	48	IFEM_MG_no_rRNA_r1_DN14569_c0_g18_i1_orf.170250	PREDICTED: uncharacterized protein LOC108992954 [Juglans regia]
LFETDPK	48	48	XP_018814692.1	PREDICTED: sucrose-binding protein-like [Juglans regia]
AGNNGFEYVTIK	48	48	XP_018818401.1	PREDICTED: 11S globulin seed storage protein 2-like [Juglans regia]
ADIYTEEAGR	48	48	XP_018827329.1	PREDICTED: legumin A-like [Juglans regia]
NEGFEWVSFK	48	48	XP_018827329.1	PREDICTED: legumin A-like [Juglans regia]
GLLLPSFSNAPR	48	48	XP_018842296.1	PREDICTED: legumin B-like [Juglans regia]
IPAGTPVYLINR	49	49	XP_018814692.1	PREDICTED: sucrose-binding protein-like [Juglans regia]
NFYLAGNPDDEFRPQGQQEYEQHR	49	51	XP_018827329.1	PREDICTED: legumin A-like [Juglans regia]
GQEQTLCR	50	51	XP_018812171.1	PREDICTED: vicilin-like antimicrobial peptides 2-3 isoform X2 [Juglans regia]
NFLAGQNNIINQLER	51	51	XP_018812171.1	PREDICTED: vicilin-like antimicrobial peptides 2-3 isoform X2 [Juglans regia]
EEGEEETDDR	52	52	XP_018845319.1,IFEM_MG_no_rRNA_r1_DN16011_c4_g5_i2_orf.229860	PREDICTED: vicilin-like seed storage protein At2g28490 isoform X1 [Juglans regia],PREDICTED: vicilin-like seed storage protein At2g28490 isoform X2 [Juglans regia]
LVALEPSNR	54	53	XP_018827328.1	PREDICTED: legumin A-like [Juglans regia]
ATITTVR	55	50	XP_018814692.1	PREDICTED: sucrose-binding protein-like [Juglans regia]
FYLAGNPHQQQQGGR	56	53	XP_018842296.1	PREDICTED: legumin B-like [Juglans regia]
FFDQQEQR	57	57	XP_018812171.1	PREDICTED: vicilin-like antimicrobial peptides 2-3 isoform X2 [Juglans regia]
GSSNNVFSGFDAEFLADAFNVDTETAR	57	57	XP_018827328.1	PREDICTED: legumin A-like [Juglans regia]
ISTVNSQNLPILR	57	57	XP_018827328.1	PREDICTED: legumin A-like [Juglans regia]
GAMMVPHYNSK	58	58	XP_018812171.1	PREDICTED: vicilin-like antimicrobial peptides 2-3 isoform X2 [Juglans regia]
LDLPPNLYK	59	59	IFEM_MG_no_rRNA_r1_DN14814_c1_g1_i2_orf.151502	PREDICTED: small heat shock protein, chloroplastic-like [Juglans regia]
TNENAMVSPLAGR	59	60	XP_018827329.1	PREDICTED: legumin A-like [Juglans regia]
QQQQQGLR	60	59	XP_018824007.1	PREDICTED: 2S sulfur-rich seed storage protein 2 [Juglans regia]
EGQALTVPQNFAVIK	60	59	XP_018842295.1,XP_018842296.1	PREDICTED: legumin B-like [Juglans regia],PREDICTED: legumin B-like [Juglans regia]
ATLTLVSQETR	60	60	XP_018812171.1	PREDICTED: vicilin-like antimicrobial peptides 2-3 isoform X2 [Juglans regia]
YEQCQQQCER	60	60	XP_018812171.1	PREDICTED: vicilin-like antimicrobial peptides 2-3 isoform X2 [Juglans regia]
TSGSIPGLNPGLAAGLPGK	61	61	IFEM_MG_no_rRNA_r1_DN14454_c2_g5_i2_orf.89564	PREDICTED: non-specific lipid-transfer protein 1-like [Juglans regia]
VPAGATVYVINQDSNER	61	61	XP_018812171.1	PREDICTED: vicilin-like antimicrobial peptides 2-3 isoform X2 [Juglans regia]
QFQEQEER	63	61	XP_018812171.1	PREDICTED: vicilin-like antimicrobial peptides 2-3 isoform X2 [Juglans regia]
CQIQEQSPER	64	64	XP_018812171.1	PREDICTED: vicilin-like antimicrobial peptides 2-3 isoform X2 [Juglans regia]
TNENAMISPLAGR	66	0	XP_018827328.1	PREDICTED: legumin A-like [Juglans regia]
ATVVVYVVEGTGR	67	67	XP_018812171.1	PREDICTED: vicilin-like antimicrobial peptides 2-3 isoform X2 [Juglans regia]
EFQQCQER	68	66	XP_018812171.1	PREDICTED: vicilin-like antimicrobial peptides 2-3 isoform X2 [Juglans regia]
SPDQSYLR	68	68	XP_018812171.1	PREDICTED: vicilin-like antimicrobial peptides 2-3 isoform X2 [Juglans regia]
CAGVDLVR	68	68	XP_018842295.1,XP_018842296.1	PREDICTED: legumin B-like [Juglans regia],PREDICTED: legumin B-like [Juglans regia]
DETTLFSSDSSGSPR	69	0	XP_018842296.1	PREDICTED: legumin B-like [Juglans regia]
HNLDTQTESDVFSR	69	68	XP_018818401.1	PREDICTED: 11S globulin seed storage protein 2-like [Juglans regia]
QEGQQEYEQHR	69	68	XP_018827328.1	PREDICTED: legumin A-like [Juglans regia]
YEMACPHVSSQSYEGQGR	69	69	XP_018812171.1	PREDICTED: vicilin-like antimicrobial peptides 2-3 isoform X2 [Juglans regia]
INNLNAQEPGR	72	72	XP_018842296.1	PREDICTED: legumin B-like [Juglans regia]
SGPSYQQIR	75	75	XP_018814692.1	PREDICTED: sucrose-binding protein-like [Juglans regia]
AIPEEVLANAFQIPR	80	0	XP_018827328.1	PREDICTED: legumin A-like [Juglans regia]
RVESEAGLSEYWNR	80	80	XP_018842296.1	PREDICTED: legumin B-like [Juglans regia]
LQVVGENGQNVFDGEIR	83	0	XP_018842296.1	PREDICTED: legumin B-like [Juglans regia]
TMLGPELAAAFGVSEDK	83	0	XP_018845319.1	PREDICTED: vicilin-like seed storage protein At2g28490 isoform X1 [Juglans regia]
RENFNVEQGDIMR	84	84	XP_018814692.1	PREDICTED: sucrose-binding protein-like [Juglans regia]
AGNDGFEYVTIK	84	84	XP_018827137.1	PREDICTED: 11S globulin seed storage protein 2-like [Juglans regia]
EEIEEIFESQMESYFVPTER	84	86	XP_018812171.1	PREDICTED: vicilin-like antimicrobial peptides 2-3 isoform X2 [Juglans regia]
GITGVLFPGCPETFEESQQGQSR	85	0	XP_018827328.1	PREDICTED: legumin A-like [Juglans regia]
ALPEEVLATAFQIPR	88	88	XP_018827329.1	PREDICTED: legumin A-like [Juglans regia]
ADVYNER	89	89	XP_018842296.1	PREDICTED: legumin B-like [Juglans regia]
GSMAGPYYNSR	94	94	XP_018814692.1	PREDICTED: sucrose-binding protein-like [Juglans regia]
NFYLAGNPDDEFR	97	0	XP_018827328.1	PREDICTED: legumin A-like [Juglans regia]
VQIVDDNGDNVFDER	97	97	XP_018818401.1	PREDICTED: 11S globulin seed storage protein 2-like [Juglans regia]
EEQELEDR	98	98	XP_018827328.1	PREDICTED: legumin A-like [Juglans regia]
GDIFVIPAGHPIAITASQNENLR	102	102	XP_018812171.1	PREDICTED: vicilin-like antimicrobial peptides 2-3 isoform X2 [Juglans regia]
ALPEDVLINAYR	103	0	XP_018842295.1,XP_018842296.1	PREDICTED: legumin B-like [Juglans regia],PREDICTED: legumin B-like [Juglans regia]
SPMAGYTSVIR	103	103	XP_018818401.1	PREDICTED: 11S globulin seed storage protein 2-like [Juglans regia]
SFLLAGGEPR	106	105	XP_018818401.1	PREDICTED: 11S globulin seed storage protein 2-like [Juglans regia]
LDALEPTNR	111	111	XP_018827329.1	PREDICTED: legumin A-like [Juglans regia]
AMPIDVLTNSFQMSPR	118	118	XP_018818401.1	PREDICTED: 11S globulin seed storage protein 2-like [Juglans regia]
GIIVTVEDELR	120	120	XP_018842296.1	PREDICTED: legumin B-like [Juglans regia]
VESEAGLSEYWNR	122	122	XP_018842296.1	PREDICTED: legumin B-like [Juglans regia]
QLQEMDVLVNYAEIK	123	123	XP_018812171.1	PREDICTED: vicilin-like antimicrobial peptides 2-3 isoform X2 [Juglans regia]
AFSWEVLEAALK	124	124	XP_018814692.1	PREDICTED: sucrose-binding protein-like [Juglans regia]
AEVQVVDNFGQTVFDDELR	125	125	XP_018827329.1	PREDICTED: legumin A-like [Juglans regia]
YLDMSAEK	129	125	XP_018818401.1	PREDICTED: 11S globulin seed storage protein 2-like [Juglans regia]
NQDQEFFFPGPSR	131	0	XP_018814692.1	PREDICTED: sucrose-binding protein-like [Juglans regia]
GITGVLFPGCPETFEESQR	139	139	XP_018827329.1	PREDICTED: legumin A-like [Juglans regia]
EEENPYVFEDEDFETR	161	161	XP_018814692.1	PREDICTED: sucrose-binding protein-like [Juglans regia]
EEGYEEEELGGEREEENPYVFEDEDFETR	225	0	XP_018814692.1	PREDICTED: sucrose-binding protein-like [Juglans regia]
GLHGAAIPGCPETFQSESSSQFR	278	278	XP_018842296.1	PREDICTED: legumin B-like [Juglans regia]
SSQMGQLQGGGDQQR	382	0	XP_018818401.1	PREDICTED: 11S globulin seed storage protein 2-like [Juglans regia]
QCCQQLSQMDEQCQCEGLR	416	0	XP_018824007.1	PREDICTED: 2S sulfur-rich seed storage protein 2 [Juglans regia]
MMRPDEDEQEGQR	605	605	XP_018818401.1	PREDICTED: 11S globulin seed storage protein 2-like [Juglans regia]
IEAEAGVIESWDPNNQQFQCAGVAVVR	1262	1265	XP_018827328.1,XP_018827329.1	PREDICTED: legumin A-like [Juglans regia],PREDICTED: legumin A-like [Juglans regia]
DLPNECGISSQR	1895	0	XP_018824007.1	PREDICTED: 2S sulfur-rich seed storage protein 2 [Juglans regia]
GEEMEEMVQSAR	2189	0	XP_018824007.1	PREDICTED: 2S sulfur-rich seed storage protein 2 [Juglans regia]
TELWEESEDEFQCAGVAAIR	2270	2270	XP_018818401.1	PREDICTED: 11S globulin seed storage protein 2-like [Juglans regia]
