# Supplementary material for: The Utility of Genomic and Transcriptomic Data in the Construction of Proxy Protein Sequence Databases for Unsequenced Tree Nuts
Source: Biology (Basel). 2020 May 19;9(5):104. doi: 10.3390/biology9050104 (PMC7284556; doi:10.3390/biology9050104)
Supplement: Supplementary file 1 [file biology-09-00104-s001.zip › Supplementary_Files_Pirone-Davies_final/TableS5.xlsx]

## Sheet: Sheet1
Supplementary Table 5. The presence of sequences of all uniquely identified peptides from the 3-way comparison of the NCBI, Maker, and Braker databases in all three proteomes.
Uniquely Identified Peptide	Databases In Which Peptide Is Uniquely Identified	Peptide Sequence Present in NCBI DB	Peptide Sequence Present in Maker DB	Peptide Sequence Present in Braker DB
ANLLATCPDR	NCBI	y	no	no
ATAGDTHLGGEDFDNR	NCBI	y	no	no
AVNEALEWLEK	NCBI	y	no	no
CMEPVEK	NCBI	y	no	no
DDQVLVK	NCBI	y	y	y
DNNLLGK	NCBI	y	no	no
DTVSSTAETAASYTASTAEK	NCBI	y	no	no
EIEIDIEPTDTIDR	NCBI	y	no	no
FEELNMDLFR	NCBI	y	no	no
FEELNNDLFR	NCBI	y	no	no
FESLVNHLIER	NCBI	y	no	no
FESLVNPLIER	NCBI	y	no	no
GELLVGTPAK	NCBI	y	no	no
GLHGAAIPGCAETFQSESSSQFR	NCBI	y	no	no
GVNPDEAVALGAAIQGGILR	NCBI	y	no	no
IAGLDVQR	NCBI	y	y	y
IEEELGSAAVYAGSK	NCBI	y	no	no
IELSSTTQTEINLPFITADASGAK	NCBI	y	no	no
IINEPTAAALSYGMNNK	NCBI	y	no	no
NAVITVPAYFNDSQR	NCBI	y	no	no
NAVVTVPAYFNDSQR	NCBI	y	no	no
NQIDEIVLVGGSTR	NCBI	y	no	no
NQVAMNPENTVYDAK	NCBI	y	no	no
NQVAMNPINTVFDAK	NCBI	y	no	no
NQVAMNPQNTVFDAK	NCBI	y	no	no
NQVAMNPTNTVFDAK	NCBI	y	no	no
QAVTNPTNTIFGTK	NCBI	y	no	no
QFSAEEISSMVLTK	NCBI	y	no	no
SQVNEIVLVGGSTR	NCBI	y	no	no
STGPHFNPAGK	NCBI	y	no	no
TEAGEMR	NCBI	y	y*	y*
TTPSYVAFTDTER	NCBI	y	no	no
TTPSYVGFTDTER	NCBI	y	no	no
VAPEVIAK	NCBI	y	y	y
VEIESLFDGVDFSEPLTR	NCBI	y	no	no
VEIIANDQGNR	NCBI	y	no	no
VQEVVAEIFQK	NCBI	y	no	no
YAPTTSPLSIEK	NCBI	y	no	no
YGDVFNVSGDLASMPVAPQDAAMMQTAER	NCBI	y	no	no
YKAEDEEVKK	NCBI	y	no	no
YSDHSVQNDMK	NCBI	y	no	no
YSDPSVQSDIK	NCBI	y	no	no
IALPENIQFEK	Maker	y	y	y
NLLSVAYK	Maker	y	y	y
TMQQMMETMDR	Maker	y	y	y
GGGIGGGGGAGGGFGGGK	Maker	y	y	no
GGGVGGGGGAGGGIGGGK	Maker	y	y	no
FYNAQTR	Maker and Braker	y	y	y
LTGMAFR	Maker and Braker	y	y	y
QCQEHCR	Maker and Braker	y	y	y
RQQQQQGLRGEEMEEMVQSAR	Maker and Braker	y	y	y
IGYGEQSPKPTGPDDDSPTTK	Maker and Braker	no	y	y
NIIDPLIR	Maker and Braker	y	y	y
VLEQLPVGLDKEDIALALSPAR	Maker and Braker	no	y	y
LPGDSEPMNQR	Maker and Braker	no	y	y
IEVDER	Maker and Braker	no	y	y
TSTEEVSPATSTIFDK	Maker and Braker	no	y	y
LPENVDLDSVK	Maker and Braker	no	y	y
VVSIAAEEDEPAK	Maker and Braker	no	y	y
AAEEGIEIDESK	Maker and NCBI	y	y	no
AAETLETAK	Maker and NCBI	y	y	no
AEGTDIGEGR	Maker and NCBI	y	y	no
AEQFGQQHVSGAQSS	Maker and NCBI	y	y	no
AEYPIFDK	Maker and NCBI	y	y	y
AFGAELVLTDPAR	Maker and NCBI	y	y	no
AFSSYGDIVESK	Maker and NCBI	y	y	no
AGETTVHNVEEK	Maker and NCBI	y	y	no
ALGPNPVK	Maker and NCBI	y	y	no
AQQNSLDTLR	Maker and NCBI	y	y	no
ASETINEAK	Maker and NCBI	y	y	no
ATPTPNQCDSTNQPQQDR	Maker and NCBI	y	y	no
AVDVTGPAEGPVQGSR	Maker and NCBI	y	y	no
AVLIGCNYPGTK	Maker and NCBI	y	y	no
CGESGHFAR	Maker and NCBI	y	y	no
DKAEQFGQQHVSGAQSS	Maker and NCBI	y	y	no
DKFEEAASGAGQYSADK	Maker and NCBI	y	y	no
DKFEEVASGAAQYSADK	Maker and NCBI	y	y	no
DRVPTLTSHFESLADK	Maker and NCBI	y	y	no
DVAVGTGESAK	Maker and NCBI	y	y	no
EDQGMIQVEK	Maker and NCBI	y	y	no
ELPVSTLIDILK	Maker and NCBI	y	y	no
EMATEKEEAIK	Maker and NCBI	y	y	no
EQDKVDDDNIAGR	Maker and NCBI	y	y	no
EQLGLDGYQELGSK	Maker and NCBI	y	y	no
ERPSLEDISK	Maker and NCBI	y	y	no
ESVSQGLGAATEYTK	Maker and NCBI	y	y	no
ETAANVAASAK	Maker and NCBI	y	y	no
FEEAASGAGQYSADK	Maker and NCBI	y	y	no
FENVEEDQNDAGK	Maker and NCBI	y	y	no
FGVEQFEMR	Maker and NCBI	y	y	y
FISDSVEGQTEQVLR	Maker and NCBI	y	y	no
GAGSTDAPTLSGGTTVSSPAPDAAATPAMNRP	Maker and NCBI	y	y	no
GEDSDVAGLVVGSVEVPK	Maker and NCBI	y	y	no
GGLFGDNIK	Maker and NCBI	y	y	no
GLTLFAPQDEAFK	Maker and NCBI	y	y	no
GNDVDLSQYK	Maker and NCBI	y	y	no
GQGGNNLHIGGNR	Maker and NCBI	y	y	no
HPLSVIK	Maker and NCBI	y	y	no
HVPISIAGTR	Maker and NCBI	y	y	no
IDNFMVQELDGTVNEWGWCK	Maker and NCBI	y	y	no
IMEGGYAR	Maker and NCBI	y	y	no
ISGDALINLYK	Maker and NCBI	y	y	no
KAEEAKEEASQTAR	Maker and NCBI	y	y	no
KEQIGHEGYQEMGR	Maker and NCBI	y	y	no
KEQLGLDGYQELGSK	Maker and NCBI	y	y	no
LADDINTR	Maker and NCBI	y	y	no
LEGLPWEESPYVK	Maker and NCBI	y	y	no
LGETLHMGGNK	Maker and NCBI	y	y	no
LLEYDGDR	Maker and NCBI	y	y	no
LLVLLDYYDPPK	Maker and NCBI	y	y	no
LNEDEAVR	Maker and NCBI	y	y	no
LPGGHHTSEHQY	Maker and NCBI	y	y	no
LTSEIGEQVQIVGDDLLVTNPK	Maker and NCBI	y	y	no
MGVEVYHHLK	Maker and NCBI	y	y	no
MHNAANK	Maker and NCBI	y	y	no
MTAHDPVEK	Maker and NCBI	y	y	no
NIIIATGSDVK	Maker and NCBI	y	y	no
QLLNFGPSTSIE	Maker and NCBI	y	y	no
QPPGTEQIDQAR	Maker and NCBI	y	y	no
SAENQGDNMEDESK	Maker and NCBI	y	y	no
SALADLVR	Maker and NCBI	y	y	no
SFVSEYPIVSIEDPFDQDDWEHYSK	Maker and NCBI	y	y	no
SKEDQGMIQVEK	Maker and NCBI	y	y	no
SLEAQENLAEGR	Maker and NCBI	y	y	no
SLGEGEAVEYQIESGNDGR	Maker and NCBI	y	y	no
STYQVAALPLDAK	Maker and NCBI	y	y	no
TAADDTASTSEK	Maker and NCBI	y	y	no
TAAPHDPSKDEL	Maker and NCBI	y	y	no
TAVAGWTVAHYSCEQAMEGTK	Maker and NCBI	y	y	no
TDVTDVK	Maker and NCBI	y	y	no
TEANTHNIDTLK	Maker and NCBI	y	y	no
TEEVEEEGKPSQSVMQESFQPTQENGR	Maker and NCBI	y	y	no
TINEAEER	Maker and NCBI	y	y	no
TKEEIIDFIEK	Maker and NCBI	y	y	no
TPEAEEHISWAQEK	Maker and NCBI	y	y	no
TPTTYESVPGGENK	Maker and NCBI	y	y	no
TTAQNPR	Maker and NCBI	y	y	no
TTLFDVFGEDASPK	Maker and NCBI	y	y	no
VDDDNIAGR	Maker and NCBI	y	y	no
VEGAFESR	Maker and NCBI	y	y	no
VEGTGPTYGTGGTYR	Maker and NCBI	y	y	no
VGAGPAFVFAK	Maker and NCBI	y	y	no
VGFGSAAPGSK	Maker and NCBI	y	y	no
VLTDVGDVPVQEIR	Maker and NCBI	y	y	no
VPTLTSHFESLADK	Maker and NCBI	y	y	no
VVIGMDVAASEFYDNK	Maker and NCBI	y	y	no
YLQEQNPNVK	Maker and NCBI	y	y	y
YNDLEDYKR	Maker and NCBI	y	y	no
AADDAPDILGDCPFSQR	Braker and NCBI	y	no	y
AAMEDGVLTVTVPK	Braker and NCBI	y	no	y
ALAENEGEGLAK	Braker and NCBI	y	no	y
ALGGTITGSDR	Braker and NCBI	y	y	y
AMATTPADVK	Braker and NCBI	y	no	y
AMPIDVLANAYQMSLR	Braker and NCBI	y	no	y
APEYLALDDSVIALVK	Braker and NCBI	y	no	y
APEYLAMDASVIDLVR	Braker and NCBI	y	no	y
APEYLAVDASVIDLVR	Braker and NCBI	y	no	y
AVAVLGNSNDVK	Braker and NCBI	y	no	y
AVVVHEDVDDLGK	Braker and NCBI	y	no	y
CGDGCTCATCQT	Braker and NCBI	y	y	y
DAPMFVVGVNEK	Braker and NCBI	y	no	y
EAEGVPIDESK	Braker and NCBI	y	no	y
EYPTSYVFIIDMPGLK	Braker and NCBI	y	no	y
FEEEQR	Braker and NCBI	y	no	y
FEGLEASK	Braker and NCBI	y	no	y
FNEIVTK	Braker and NCBI	y	y	y
GDIFVIPAGHPIAITASQNENLR	Braker and NCBI	y	no	y
GHNFALNATFDEIESAK	Braker and NCBI	y	no	y
GHQSFLLSSSR	Braker and NCBI	y	no	y
GLKEEFEEHAEK	Braker and NCBI	y	no	y
GNSNVEGVVTLAQEDDGPTTVNVR	Braker and NCBI	y	y	y
GRDDDDEENPRDPR	Braker and NCBI	y	no	y
GSAVCGDTCGCPVPCPGGVACR	Braker and NCBI	y	no	y
HAGDLGNITAGADGTAK	Braker and NCBI	y	no	y
HGSDSGTYDTEGR	Braker and NCBI	y	no	y
IINEPTAAAIAYGLDK	Braker and NCBI	y	no	y
ITFTGSTAVGK	Braker and NCBI	y	no	y
ITPSWVAFTDSER	Braker and NCBI	y	no	y
KTEEVVEPEAKPSENVIK	Braker and NCBI	y	no	y
KVIISAPSK	Braker and NCBI	y	no	y
LACGVVGLTPV	Braker and NCBI	y	no	y
LLGFGINGENNQR	Braker and NCBI	y	no	y
LNVVLSGATWLEPDPIDR	Braker and NCBI	y	no	y
LSQEEIDR	Braker and NCBI	y	no	y
LTDFGVQGADAK	Braker and NCBI	y	no	y
LTHGAPEDEVR	Braker and NCBI	y	no	y
LVIELAPMEIR	Braker and NCBI	y	no	y
LVPLLTQVGAVANSSA	Braker and NCBI	y	no	y
LVYVVQGR	Braker and NCBI	y	no	y
MQIFVK	Braker and NCBI	y	no	y
NFLAGQNNIINQLER	Braker and NCBI	y	no	y
NQAAVNPER	Braker and NCBI	y	no	y
PGLTIGDTVPNLVADSTHGK	Braker and NCBI	y	no	y
QCQEYCR	Braker and NCBI	y	no	y
QIPLSGPNSIIGR	Braker and NCBI	y	no	y
QYINSPGAK	Braker and NCBI	y	y	y
SKEEAMSDYITK	Braker and NCBI	y	y	y
SNSLLPYELQEVIHAK	Braker and NCBI	y	no	y
SPMAGYTSVIK	Braker and NCBI	y	no	y
TAVHQSSGHQTYSESR	Braker and NCBI	y	no	y
TITLEVESSDTIDNVK	Braker and NCBI	y	no	y
TLADYNIQK	Braker and NCBI	y	no	y
TLGCEVAQCK	Braker and NCBI	y	no	y
TLSTASGETFK	Braker and NCBI	y	no	y
VASSCGVSLPK	Braker and NCBI	y	no	y
VIISAPSK	Braker and NCBI	y	no	y
VIMNQDFIEATR	Braker and NCBI	y	no	y
VISEAFPDYEVVR	Braker and NCBI	y	no	y
VQVEDDNVLVISGER	Braker and NCBI	y	no	y
VTETNLSANQER	Braker and NCBI	y	no	y
WDEEAVR	Braker and NCBI	y	y	y
YAPVTSER	Braker and NCBI	y	no	y
YDALVIPGGR	Braker and NCBI	y	no	y
YDGLVIPGGR	Braker and NCBI	y	no	y
YLTGSVTR	Braker and NCBI	y	no	y
*The spectrum assigned to TEAGEMR in the NCBI database is assigned to a different peptide in the Maker and Braker databases.
