# Supplementary material for: The Utility of Genomic and Transcriptomic Data in the Construction of Proxy Protein Sequence Databases for Unsequenced Tree Nuts
Source: Biology (Basel). 2020 May 19;9(5):104. doi: 10.3390/biology9050104 (PMC7284556; doi:10.3390/biology9050104)
Supplement: Supplementary file 1 [file biology-09-00104-s001.zip › Supplementary_Files_Pirone-Davies_final/TableS4.xlsx]

## Sheet: all_parsed2
Supplementary Table 4. Quality metrics for 32 walnut transcriptome assemblies
	Amino Acid Database			Nucleotide Transcriptome
	# identified peptides (MS-MS)	DB size (amino acids)	DB size (# seqs)	Total # transcripts	Contig N50	Total assembled bases	Percent of reads mapping to assembly	# Proteins covered at least 90% by at least one transcript
phred35_sd10000_rep1	1200	26627682	194436	94223	1619	101547955	90.41	14684
phred35_sd10000_rep2	1225	26580687	194486	94012	1612	100901374	89.04	14610
phred35_sd10000_rep3	1216	26462405	194036	93972	1608	100745649	90.91	14613
phred35_sd10000_rep4	1220	26583359	194499	94044	1603	100848138	89.76	14585
phred35_sd100_rep1	1275	24810442	179514	82018	1702	92207893	94.01	15348
phred35_sd100_rep2	1265	24836106	179639	82117	1693	92140660	93.77	15238
phred35_sd100_rep3	1274	24883714	180031	82114	1708	92651803	94.14	15287
phred35_sd100_rep4	1274	24866187	179934	82219	1698	92270605	93.76	15281
phred35_Rcorr_sd10000_rep1	1260	24031340	170622	73505	1716	87219887	94.45	15254
phred35_Rcorr_sd10000_rep2	1262	24020704	170723	73340	1725	87114897	93.7	15225
phred35_Rcorr_sd10000_rep3	1264	24035543	170779	73392	1724	87012011	94.66	15200
phred35_Rcorr_sd10000_rep4	1267	24031470	170706	73337	1720	87114538	94.31	15218
phred35_Rcorr_sd100_rep1	1281	23029440	162958	67515	1760	81763086	96.25	15407
phred35_Rcorr_sd100_rep2	1282	22987481	162962	67494	1744	81394397	96.13	15375
phred35_Rcorr_sd100_rep3	1262	23050833	163083	67725	1751	81845947	96.11	15389
phred35_Rcorr_sd100_rep4	1280	22984662	162859	67494	1750	81574667	96.27	15343
phred5_sd10000_rep1	1185	26291647	192281	92567	1616	99259409	88.52	14583
phred5_sd10000_rep2	1175	26246833	191936	92341	1617	99299685	87.33	14608
phred5_sd10000_rep3	1182	26151443	191708	92632	1608	99395104	89.76	14571
phred5_sd10000_rep4	1208	26272629	191952	92525	1617	99534731	88.68	14640
phred5_sd100_rep1	1255	24602070	178142	81321	1692	91184000	93.54	15057
phred5_sd100_rep2	1250	24568630	178026	81258	1696	91064233	93.33	15083
phred5_sd100_rep3	1276	24578178	178079	81421	1691	91132139	94.26	15120
phred5_sd100_rep4	1266	24578310	178062	81174	1694	90923605	93.51	15165
phred5_Rcorr_sd10000_rep1	1248	23761197	168979	72443	1708	85765290	95.53	15057
phred5_Rcorr_sd10000_rep2	1266	23722613	168758	72493	1716	85923545	95.4	15107
phred5_Rcorr_sd10000_rep3	1280	23755282	169224	72618	1707	85568611	95.42	15055
phred5_Rcorr_sd10000_rep4	1238	23727968	169089	72279	1706	85373698	94.51	15018
phred5_Rcorr_sd100_rep1	1280	22736983	161507	66820	1745	80392379	96.29	15175
phred5_Rcorr_sd100_rep2	1274	22781420	161459	66746	1744	80305977	96.13	15233
phred5_Rcorr_sd100_rep3	1278	22777881	161287	66735	1751	80629712	95.9	15163
phred5_Rcorr_sd100_rep4	1293	22759668	161494	66676	1740	80081246	96.3	15250
